# Supplementary material for: Regulation of Rad52-dependent replication fork recovery through serine ADP-ribosylation of PolD3
Source: Nat Commun. 2023 Jul 18;14:4310. doi: 10.1038/s41467-023-40071-w (PMC10354178; doi:10.1038/s41467-023-40071-w)
Supplement: Supplementary file 4 — Supplementary Data 1 [file 41467_2023_40071_MOESM4_ESM.xlsx]

## Sheet: TableS1
Proteins	Protein names	Gene name	Amino acid	Positions within proteins	Sequence window	Localization prob	Intensity	PEP	Score	Delta score	Mass error [ppm]	Con_01	Con_02	Con_03	Con_04	1h_HU_01	1h_HU_02	1h_HU_03	1h_HU_04	4h_HU_01	4h_HU_02	4h_HU_03	4h_HU_04	8h_HU_01	8h_HU_02	8h_HU_03	8h_HU_04	12h_HU_01	12h_HU_02	12h_HU_03	12h_HU_04	16h_HU_01	16h_HU_02	16h_HU_03	16h_HU_04	24h_HU_01	24h_HU_02	24h_HU_03	24h_HU_04	Modified sequences	id (SITE)
B5MBX0	Sororin	CDCA5	C	195	VSPVVCSKLTEVPRVCAKPWAPDMTLPGISP	0.999935	10723900	0.000204895	110.39	89.802	0.043433																										1903900	4670000	4150000	_LTEVPRVC(ad)AK_	0
Q9H814	Phosphorylated adapter RNA export protein	PHAX	C	51	GGDSAMRAFQNTATACAPVSHYRAVESVDSS	0.999656	84213300	2.98e-08	144.88	132.66	0.22591		3010000	3860000	4260000		4820100	3180000	1961400		4881600	3010000	2650000		3089400	3710000	3340000		3940000	7940000		3430000	6033300	5907500			8490000	6700000		_AFQNTATAC(ad)APVSHYR_	2
Q9NTW7-3	Zinc finger protein 64 homolog, isoforms 3 and 4	ZFP64	C	147	TKKPTTPPAQKRLNCCYPGCQFKTAYGMKDM	0.834109	0	0.0586747	58.32	44.895	-0.0022653																													_RLNC(ca)C(ad)YPGC(ca)QFK_	3
P62987	Ubiquitin-60S ribosomal protein L40;Ubiquitin;60S ribosomal protein L40;Ubiquitin-40S ribosomal protein S27a;Ubiquitin;40S ribosomal protein S27a;Polyubiquitin-B;Ubiquitin;Polyubiquitin-C;Ubiquitin	UBB	E	18	IFVKTLTGKTITLEVEPSDTIENVKAKIQDK	0.867425	38596400	0.000108126	92.773	65.502	1.19										2828700							5770400	4806100			6523700	2780800	5976000				9910700		_TITLEVE(ad)PSDTIENVK_	9
Q9Y5E2	Protocadherin beta-7	PCDHB7	E	6	__________MEARVERAVQKRQVLFLCVFL	0.773953	13868650	0.0543892	43.502	25.809	0.048874													813750				1262500					522400				11270000			_(ac)EARVE(ad)RAVQK_	11
P13010	X-ray repair cross-complementing protein 5	XRCC5	H	152	DLSSRFSKSQLDIIIHSLKKCDISLQFFLPF	0.991363	1080880830	1.1e-06	141.89	119.03	-0.11038		4182200	19821500	8202100			2686300			1901400		3619700	2423000	12930000	29675900	11129200	24530000	65351500	38725010	7164600	44111570	55536800	75038800	17520000	154089700	260384380	136815370	105041800	_SQLDIIIH(ad)SLK_;_SQLDIIIH(ad)SLKK_	22
P02545	Prelamin-A/C;Lamin-A/C	LMNA	H	433	KRKLESTESRSSFSQHARTSGRVAVEEVDEE	0.993558	5370660	0.0605604	45.598	33.101	0.23842			528060																1730000			1142600				1970000			_SSFSQH(ad)AR_	19
P30405	Peptidyl-prolyl cis-trans isomerase F, mitochondrial	PPIF	H	168	QFFICTIKTDWLDGKHVVFGHVKEGMDVVKK	1	26610410	0.000156016	115.7	103.28	0.0078529				577240			1020000	328810		681060	2040000			737770	1560000	1096200		1504400	2650000			1575000	2450000	950610		3890000	2440000	3109320	_H(ad)VVFGHVK_	26
B5MC59	Replication protein A 14 kDa subunit	RPA3	H	120	IIHDFPQFYPLGIVQHD______________	1	172243870	2.79e-08	142.91	139.59	0.20989							2327800			3449000			1870000		7880000	4413300	2820000	11100000	13890000	798570	3400000	10900000	20300000	9320000	9735200	27700000	23340000	19000000	_IIHDFPQFYPLGIVQH(ad)D_	16
Q5VTE0	Elongation factor 1-alpha 2;Putative elongation factor 1-alpha-like 3;Elongation factor 1-alpha 1;Elongation factor 1-alpha	EEF1A1	H	26	VVIGHVDSGKSTTTGHLIYKCGGIDKRTIEK	0.99922	26870370	0.0030212	84.687	61.569	0.26958			1049300			1283200	1490000			1830000	1570000	660180		1446500	1900000	1630000			2500000	571080		1838200	2418800	782410		2218100	2235800	1446800	_STTTGH(ad)LIYK_	15
F8WJN3	Cleavage and polyadenylation specificity factor subunit 6	CPSF6	H	478	DDRCKVLISSLQDCLHGIESKSYGSGSRRER	0.999985	225041900	1.1e-12	169.3	154.13	8.52e-05		6510000		5360000		6759600		3633500		7870000	7040000	3120000	8100800	10103000	13400000	8070000	10100000	12100000	13300000	4390000	11700000	7555000	19200000	6730000		31300000	18500000	10200000	_VLISSLQDC(ca)LH(ad)GIESK_	18
A0A0A0MRH8	Chromodomain-helicase-DNA-binding protein 1-like	CHD1L	H	884	PTYIYYFPRSKSAVLHSQSSSSSSRQLVP__	0.899902	7219800	1.46e-10	158.59	137.84	-0.66266																										6049300		1170500	_SAVLH(ad)SQSSSSSSR_	12
Q9P275	Ubiquitin carboxyl-terminal hydrolase 36;Ubiquitin carboxyl-terminal hydrolase	USP36	H	736	PMKTSHPVVASTWPVHRARAVSPAPQSSSRL	0.98019	49863300	0.00869689	77.633	66.594	0.071434			3092400	1949900		2691200		1278100			4479600				5312100			5422000				4940000	6368000			7710000	6620000		_TSHPVVASTWPVH(ad)R_	31
P23526	Adenosylhomocysteinase	AHCY	H	162	LPGIRGISEETTTGVHNLYKMMANGILKVPA	0.999779	0	1.57e-07	115.91	99.295	0.18435																													_GISEETTTGVH(ad)NLYK_	23
Q08945	FACT complex subunit SSRP1	SSRP1	H	335	ALVNRKITVPGNFQGHSGAQCITCSYKASSG	0.99874	857543700	4.44e-13	166.6	158.32	-0.088809		9330000	9350000	10700000	11360000	9960000	10800000		7280000	15600000	18400000	8640000	14700000	13300000	28500000	13300000	20700000	39000000	40600000	10000000	31538800	51900000	57200000	18800000	40600000	185000000	117984900	63000000	_ITVPGNFQGH(ad)SGAQC(ca)ITC(ca)SYK_	28
P55060-4	Exportin-2	CSE1L	H	198	PLTNLFKATIELCSTHANDASALRILFSSLI	0.974461	36050130	2.19e-06	123.02	109.92	-0.083405		2015000				1775800	1687500			3750000				2085800		1540000	1775800	2984300		955930	2020000	3310000	3360000			4690000	4100000		_ATIELC(ca)STH(ad)ANDASALR_	27
A0A0A0MSJ0	ATP-dependent RNA helicase DDX42	DDX42	H	710	RLTAMKAAFQSQYKSHFVAASLSNQKAGSSA	0.987021	18144280	4.94e-07	131.17	116.94	-0.079516											1803500			978360	1799600	1299700		1526500	2230000				1690000	966620		2020000	1900000	1930000	_SH(ad)FVAASLSNQK_	14
F6S8N6	Protein-L-isoaspartate O-methyltransferase;Protein-L-isoaspartate(D-aspartate) O-methyltransferase	PCMT1	H	15	AMAWKSGGASHSELIHNLRKNGIIKTDKVFE	0.997823	17713600	0.00761509	70.197	60.934	0.16785															2309600				1614200				2050600			5175700	4490000	2073500	_SGGASHSELIH(ad)NLRK_	13
Q6P4F7-3	Rho GTPase-activating protein 11A	ARHGAP11A	H	1007	RPSERGRAWYKGSPKHPIGKTQLLPTSKPVD	0.993822	38936240	0.0215161	60.342	34.225	0.0086353		886970	833750				852690	346390	739670	3280000	2174600	876590	1066800	1126100	1645600		800180	2397800		604000		5620000	7000000	2980000	1034500	4670600			_GSPKH(ad)PIGK_	30
E9PIM5	Protein FAM118B	FAM118B	H	218	LHIHGVYTNPSGIVLHPAGYQNVLRNTEVMR	0.999986	18079380	7.99e-16	191.41	191.41	-0.055626						3265300			1640000	1800000		447770	2480000				3780000				3810000		856310						_LSVLHIHGVYTNPSGIVLH(ad)PAGYQNVLR_	17
P05204	Non-histone chromosomal protein HMG-17	HMGN2	K	31	KVKDEPQRRSARLSAKPAPPKPEPKPKKAPA	0.832357	35765650	0.0854261	46.892	42.895	0.28726			870090							693180	1418300	343000			2292000		498600		1116100		1388900	2580300	2042300	750280	5675200	7838000	5478500	2780900	_LSAK(ad)PAPPKPEPKPK_	35
P06748	Nucleophosmin	NPM1	R	221	KSNQNGKDSKPSSTPRSKGQESFKKQEKTPK	0.776746	9081700	0.00287293	84.188	59.763	-0.054248																				9081700									_DSKPSSTPR(ad)SK_	54
H7BZ94	Protein disulfide-isomerase	P4HB	R	97	VDATEESDLAQQYGVRGYPTIKFFRNGDTAS	0.997173	144503600	4.8e-09	150.69	143.26	0.082852		5350000		7020000			7256700	4280200	5250000	11200000	9460000	2583100	4459900	6800000	9200000	9780000	5120000	6530000	10500000	4296400		6841000	7526300	2790000		4910000	8170000	5180000	_VDATEESDLAQQYGVR(ad)GYPTIK_	49
P30101	Protein disulfide-isomerase A3	PDIA3	R	62	LMLVEFFAPWCGHCKRLAPEYEAAATRLKGI	1	1625260160	9.01e-21	244.27	205.96	0.14611		38800000	19460000	46452970	21700000	70900000	116118200	17720000	29900000	85311500	150410000	12620000	22320000	71640000	134100000	55531590	19230000	69300000	131800000	22810000	24300000	51585900	134800000	25600000	2550000	112500000	59300000	78500000	_R(ad)LAPEYEAAATR_;_R(ad)LAPEYEAAATRLK_	59
H0Y9Z7	Kinesin-like protein KIF13A	KIF13A	R	1762	FDGLTDSSAGELSSRRSLPNKTGGKTVSDGL	0.976717	149627000	0.0774804	51.405	30.975	0.13298			36564000																97038000						12800000			3225000	_R(ad)SLPNKTGGK_	44
P62807	Histone H2B type 1-C/E/F/G/I;Histone H2B type 1-K;Histone H2B;Histone H2B type 1-N;Histone H2B type 1-H;Histone H2B type 2-F;Histone H2B type 1-D;Histone H2B type 2-E;Histone H2B type 1-J;Histone H2B type 1-B;Histone H2B type 1-O;Putative histone H2B type 2-D;Putative histone H2B type 2-C;Histone H2B type 1-M	HIST1H2BJ	R	80	SFVNDIFERIAGEASRLAHYNKRSTITSREI	0.998947	189515800	1.09e-10	175.57	162.47	-0.083256							20080000			9110000	13900000	2987800			16700000	6570000		7120000	29700000			6290000	30100000	3758000		22500000	14150000	6550000	_IAGEASR(ad)LAHYNK_	52
E7EVX8	U4/U6 small nuclear ribonucleoprotein Prp31	PRPF31	R	406	DLGFSLGHLGKSGSGRVRQTQVNEATKARIS	0.812056	3393100	6.77e-05	109.79	100.53	0.031308																										3393100			_SGSGR(ad)VRQTQVNEATK_	47
P09874	Poly [ADP-ribose] polymerase 1	PARP1	S	519	SKKSKGQVKEEGINKSEKRMKLTLKGGAAVD	0.994599	9482000	1.56e-10	164.11	139.68	0.15808																						2010000	1710000	402000		5360000			_GQVKEEGINKS(ad)EK_	154
P09874	Poly [ADP-ribose] polymerase 1	PARP1	S	499	EVKAEPVEVVAPRGKSGAALSKKSKGQVKEE	1	279305300	0.000210301	117.81	65.556	-0.03306			6650000	5210000	6630000		4112700	1410000	2480000			8340000	17600000		1872600	1400000								15600000		208000000			_S(ad)GAALSKK_	155
P09874	Poly [ADP-ribose] polymerase 1	PARP1	S	504	PVEVVAPRGKSGAALSKKSKGQVKEEGINKS	0.999306	205060000	0.000449476	104.2	51.943	-0.15001		9960000				9480000					23800000						6760000	12100000	17600000	5040000	16800000	40200000	34300000				21500000	7520000	_SGAALS(ad)KK_	156
P09874	Poly [ADP-ribose] polymerase 1	PARP1	S	507	VVAPRGKSGAALSKKSKGQVKEEGINKSEKR	0.997446	72485740	4.94e-16	227.37	182.09	0.44106										1169700	4800000								3630000	296340		12682000	15772000	3690000		29500000	945700		_S(ad)KGQVKEEGINK_	157
P09874	Poly [ADP-ribose] polymerase 1	PARP1	S	104	AEAGGVTGKGQDGIGSKAEKTLGDFAAEYAK	0.887271	2955900	7.1e-09	147.06	128.71	0.43738																										2955900			_TAEAGGVTGKGQDGIGS(ad)KAEK_	158
Q00839	Heterogeneous nuclear ribonucleoprotein U	HNRNPU	S	187	QPQQQRGAAKEAAGKSSGPTSLFAVTVAPPG	0.99328	1096085800	4.79e-26	233.4	221.04	0.019764		7073400	19500000	7660000	14500000	3994800	26800000	4290000	34267600	10600000	37000000	11000000		11300000	47300000	13000000	22900000	24800000	38200000	15400000	33900000	31300000	61500000	22100000	70700000	268000000	137000000	122000000	_S(ad)SGPTSLFAVTVAPPGAR_	213
H0YNU5	Bloom syndrome protein	BLM	S	1345	TRNERKRKKMPASQRSKRRKTASSGSKAKGG	0.999457	11244600	9.8e-05	116.52	84.843	0.054309																										8300000	1324600	1620000	_KMPASQRS(ad)K_	105
H0YNU5	Bloom syndrome protein	BLM	S	1373	KGGSATCRKISSKTKSSSIIGSSSASHTSQA	0.859781	133248200	1.79e-27	254.62	250.62	0.096927										2155400			1643200	1722000	4226900		3007200	6113100				7282100				105510000	1588300		_S(ad)SSIIGSSSASHTSQATSGANSK_	106
H0YNU5	Bloom syndrome protein	BLM	S	1390	SIIGSSSASHTSQATSGANSKLGIMAPPKPI	0.990773	14717330	2.58e-19	203.81	203.81	0.051809																							978430			9340000	2480000	1918900	_SSSIIGSSSASHTSQATS(ad)GANSK_	109
H0YNU5	Bloom syndrome protein	BLM	S	595	STAAYQPIKEGRPIKSVSERLSSAKTDCLPV	0.995671	2745480	0.0103624	75.566	63.211	0.19431																							675480			2070000			_S(ad)VSERLSSAK_	110
P78527	DNA-dependent protein kinase catalytic subunit	PRKDC	S	2695	FAHKRSERLQRAPLKSVGPDFGKKRLGLPGD	0.999751	6895250	0.00564588	83.883	52.405	-0.035905											1014900												883590			3500000	984110	512650	_S(ad)VGPDFGKK_	212
P06748	Nucleophosmin	NPM1	S	218	NAQKSNQNGKDSKPSSTPRSKGQESFKKQEK	0.968407	460468000	7.46e-05	112.94	87.973	-0.11417			22296000				67511000				77700000								70136000					30676000		141490000	50659000		_DSKPSS(ad)TPRSK_	137
P06748	Nucleophosmin	NPM1	S	222	SNQNGKDSKPSSTPRSKGQESFKKQEKTPKT	0.99935	166200060	2.3e-06	125.72	94.505	0.044129		6840000			6111700	24360200		3350500	5187970				8650000	27100000	31200000		8660140		368350		5435500	34800000	765700		3370000				_DSKPSSTPRS(ad)K_	138
P06748	Nucleophosmin	NPM1	S	195	DFDDEEAEEKAPVKKSIRDTPAKNAQKSNQN	0.999955	713593770	0.000487537	93.649	67.531	-0.33925		11700000	18200000	8170000	10300000	12800000	32600000	4800000		1778330	45890790	13000000	20600000		3498500	5442550	18100000	39845200	43000000	18971380	31800000	59415100	71730800	28540430	10200000	88865800	66875900	47468990	_KS(ad)IRDTPAK_;_S(ad)IRDTPAK_	139
P06748	Nucleophosmin	NPM1	S	139	ESEDEEEEDVKLLSISGKRSAPGGGSKVPQK	0.999841	58975900	0.0059628	81.163	54.116	0.25281		1430000			1878100	1896300			4420000	5520000	2270000		4150000		4270000			2250000	3830000			4230000	7510000	4120000		9180000	2021500		_LLSIS(ad)GKR_	140
P06748	Nucleophosmin	NPM1	S	143	EEEEDVKLLSISGKRSAPGGGSKVPQKKVKL	1	1381446140	1.38e-18	194.48	172.38	-0.40928		12338370	39637800	19151700	12110000	23225700	37436450	6678040	50820180	19429300	76620000	21702500	53040000	27974700	75996900	53415600	23338110	62728490	99797600	38181820	46627670	126818010	156858200	58732000	30510000	138670000	52003500	17603500	_LLSISGKRS(ad)APGGGSK_;_RS(ad)APGGGSK_;_RS(ad)APGGGSKVPQK_;_RS(ad)APGGGSKVPQKK_;_S(ad)APGGGSKVPQK_;_S(ad)APGGGSKVPQKK_	141
P06748	Nucleophosmin	NPM1	S	149	KLLSISGKRSAPGGGSKVPQKKVKLAADEDD	0.998854	179867770	9.62e-08	145	129.73	0.16235		306390	5951000	2637490		1878750	6670400	1079640		1510000	18262700	2916000	1080000	4644600	14306100	4803700		10873500	12160000	3681900		6705800	14371400	7410800	9860000	32367700	10584300	5805600	_RSAPGGGS(ad)KVPQK_;_RSAPGGGS(ad)KVPQKK_	142
P10809	60 kDa heat shock protein, mitochondrial	HSPD1	S	67	AVTMGPKGRTVIIEQSWGSPKVTKDGVTVAK	0.999858	26176800	3.19e-08	134.61	124.24	0.01243			1466400				2085800				2890000				2510000			2500500	3950000			1590000	2830000	1293500		3600000		1460600	_GRTVIIEQS(ad)WGSPK_	159
P26583	High mobility group protein B2	HMGB2	S	115	SAFFLFCSEHRPKIKSEHPGLSIGDTAKKLG	0.928239	21258900	1.13e-12	180.48	172.2	-0.16093											3358400				1807600							2309400	3443500			6540000	3800000		_IKS(ad)EHPGLSIGDTAK_	171
P26583	High mobility group protein B2	HMGB2	S	181	GKSEAGKKGPGRPTGSKKKNEPEDEEEEEEE	0.999962	11036460	0.000131467	119.94	105.14	-0.19894											737990				239560				475310							6820000	1260000	1503600	_KGPGRPTGS(ad)K_;_KGPGRPTGS(ad)KK_	172
P49959	Double-strand break repair protein MRE11A	MRE11	S	605	SQRGRADTGLETSTRSRNSKTAVSASRNMSI	0.990317	3810000	2.84e-09	157.2	147.12	0.1939																										3810000			_ADTGLETSTRS(ad)RNSK_	202
P49959	Double-strand break repair protein MRE11A	MRE11	S	626	AVSASRNMSIIDAFKSTRQQPSRNVTTKNYS	0.986758	15970200	3.17e-08	152.47	130.37	-0.27146																		1320700				2209500				10600000		1840000	_S(ad)TRQQPSR_	203
O75367-2	Core histone macro-H2A.1;Histone H2A	H2AFY	S	140	EAIITPPPAKKAKSPSQKKPVSKKAGGKKGA	0.990083	3080870	0.000714027	88.596	70.902	2.5058																						520870				2560000			_SPS(ad)QKKPVSK_	129
P25490	Transcriptional repressor protein YY1	YY1	S	159	DYIEQTLVTVAAAGKSGGGGSSSSGGGRVKK	1	17864660	5.75e-23	269.92	252.22	-0.03459																		553240					891420			10870000	2860000	2690000	_S(ad)GGGGSSSSGGGRVK_;_S(ad)GGGGSSSSGGGRVKK_	168
P27694	Replication protein A 70 kDa DNA-binding subunit;Replication protein A 70 kDa DNA-binding subunit, N-terminally processed	RPA1	S	174	YGASKTFGKAAGPSLSHTSGGTQSKVVPIAS	0.998946	325751380	1.19e-18	207.04	194.44	0.0042004					3230000	2430500	3319300	945580		9079500	9757300	3127200	12400000	7720000	12200000			14600000	17700000		14100000	17808000	24334000	6800000		74700000	46700000	44800000	_AAGPSLS(ad)HTSGGTQSK_	173
P27694	Replication protein A 70 kDa DNA-binding subunit;Replication protein A 70 kDa DNA-binding subunit, N-terminally processed	RPA1	S	177	SKTFGKAAGPSLSHTSGGTQSKVVPIASLTP	0.999446	990340870	2.22e-25	236.42	221.02	0.095014			825450		2200000	4360000		657420	24729000	17300000	27000000	6770000	12000000	11400000		11500000	20200000	31440000	28000000	6540000	25299000	50700000		18200000	34000000	504000000	153220000		_AAGPSLSHTS(ad)GGTQSK_	174
P27694	Replication protein A 70 kDa DNA-binding subunit;Replication protein A 70 kDa DNA-binding subunit, N-terminally processed	RPA1	S	336	GICKSYEDATKITVRSNNREVAKRNIYLMDT	0.999395	31928310	8.64e-09	158.3	145.2	0.10463											2440000			1060000	1280000	711260	1464150	2120000	2120000		592900	2710000	4600000	1020000			6780000	5030000	_ITVRS(ad)NNREVAK_	175
P27694	Replication protein A 70 kDa DNA-binding subunit;Replication protein A 70 kDa DNA-binding subunit, N-terminally processed	RPA1	S	213	TICARVTNKSQIRTWSNSRGEGKLFSLELVD	0.99147	2263880	0.00164929	87.083	76.044	0.16479																										1550000	713880		_SQIRTWS(ad)NSRGEGK_	176
P17096	High mobility group protein HMG-I/HMG-Y	HMGA1	S	44	PRKQPPVSPGTALVGSQKEPSEVPTPKRPRG	1	35260490	0.000119906	101.42	82.166	-0.036068		900590													2351100				2005900			2109800	2659900		1341800	12541400	8690000	2660000	_KQPPVSPGTALVGS(ad)QK_;_KQPPVSPGTALVGS(ad)QKEPSEVPTPK_	165
P17096	High mobility group protein HMG-I/HMG-Y	HMGA1	S	8	________MSESSSKSSQPLASKQEKDGTEK	0.998641	311693750	4.1e-10	185.77	158.67	0.31587		3730000	2730000	2540000			2010000		843750		10500000	3150000	9010000					7270000	12600000	2370000	9050000	31000000	21400000	8240000	11200000	151000000	18800000	4250000	_S(ad)SQPLASKQEK_	166
P11388	DNA topoisomerase 2-alpha	TOP2A	S	1449	KRAAPKGTKRDPALNSGVSQKPDPAKTKNRR	0.999981	153146580	2.98e-08	142.91	135.49	0.095824							1646700				1510000			1194100	2160000	534680		2470000	2210000			3530000	2440000	1241100		88710000	23100000	22400000	_GTKRDPALNS(ad)GVSQKPDPAK_;_RDPALNS(ad)GVSQKPDPAK_	161
P02545	Prelamin-A/C;Lamin-A/C	LMNA	S	12	____METPSQRRATRSGAQASSTPLSPTRIT	1	8567750	6.75e-05	99.392	88.411	0.14462									1480000							610250					1504600	1660000		832900		2480000			_S(ad)GAQASSTPLSPTR_	131
P02545	Prelamin-A/C;Lamin-A/C	LMNA	S	628	SGSSASSVTVTRSYRSVGGSGGGSFGDNLVT	1	397210890	1.46e-35	265.77	252.74	0.048493		10492900	8700000	6433200	13270300	11363100	15705200	1206200	14403090	9739400	23269700	5872390	10254910	10432600	27410000	9918600	29863000	20436800	28753100	7262600	14651700	16438200	31820000	10187100	1868300	33139000	15130000	9189500	_S(ad)VGGSGGGSFGDNLVTR_;_SYRS(ad)VGGSGGGSFGDNLVTR_	132
P04406-2	Glyceraldehyde-3-phosphate dehydrogenase	GAPDH	S	122	KAGAHLQGGAKRVIISAPSADAPMFVMGVNH	0.980744	24709800	4.59e-07	123.19	115.01	0.033483								1199100							4312500							4165300	7242100	1360800		6430000			_RVIIS(ad)APSADAPM(ox)FVMGVNHEK_	133
Q71DI3	Histone H3;Histone H3.3;Histone H3.3C;Histone H3.2;Histone H3.1;Histone H3.1t	H3F3A	S	11	_____MARTKQTARKSTGGKAPRKQLATKAA;_____MARTKQTARKSTGGKAPRKQLATKVA	0.998275	4501930640	1.22e-07	158.06	136.66	-0.089318	11497000	73970100	76447700	104715690	114003630	97778750	76046010	11740980	393366350	217320680	275535550	70910470	210662850	73000000	276593870	85000000	46370730	126419470	212971560	48420000	71456640	352511410	342892900	120660940	100464300	857258100	39650000	14264960	_KS(ad)TGGKAPRK_;_S(ad)TGGKAPR_;_S(ad)TGGKAPRK_	115
Q13535-2	Serine/threonine-protein kinase ATR	ATR	S	754	DLFCRNLKATSQHECSSSQLKASVCKPFLFL	0.867285	3733600	5.89e-05	98.337	89.015	0.24276																											3733600		_ATSQHEC(ca)S(ad)SSQLK_	234
Q13535-2	Serine/threonine-protein kinase ATR	ATR	S	755	LFCRNLKATSQHECSSSQLKASVCKPFLFLL	0.81144	9283520	6.34e-08	144.92	135.03	0.13338													406750				781670	1382800			1480500					5231800			_ATSQHEC(ca)SS(ad)SQLK_	235
P06576	ATP synthase subunit beta, mitochondrial	ATP5F1B	S	106	RETRLVLEVAQHLGESTVRTIAMDGTEGLVR	0.802115	15497600	0.0238874	66.568	56.194	0.78197							2834200	1099200							5477600						6086600								_LVLEVAQHLGES(ad)TVR_	136
A0A087WU64	DNA polymerase;DNA polymerase alpha catalytic subunit	POLA1	S	136	RNVKKLAVTKPNNIKSMFIACAGKKTADKAV	1	10000000	0.000115118	113.46	102.2	-0.13778																										10000000			_S(ad)M(ox)FIAC(ca)AGKK_;_S(ad)MFIAC(ca)AGKK_	74
P09651	Heterogeneous nuclear ribonucleoprotein A1;Heterogeneous nuclear ribonucleoprotein A1, N-terminally processed;Heterogeneous nuclear ribonucleoprotein A1-like 2	HNRNPA1	S	337	SSNFGPMKGGNFGGRSSGPYGGGGQYFAKPR	0.997667	814128620	1.09e-26	253.88	222.81	0.00091324		3328800					7779500	862030	3111900	7956400	37860400			8265300	31219000	1403600	12838600	27054500	31491900	1628990	6673900	34433000	4630000	9756600	22517200	368417000	123400000	69500000	_GGNFGGRS(ad)SGPYGGGGQYFAK_;_GGNFGGRS(ad)SGPYGGGGQYFAKPR_;_S(ad)SGPYGGGGQYFAK_;_S(ad)SGPYGGGGQYFAKPR_	147
P09651	Heterogeneous nuclear ribonucleoprotein A1;Heterogeneous nuclear ribonucleoprotein A1, N-terminally processed	HNRNPA1	S	368	NQGGYGGSSSSSSYGSGRRF___________	0.943533	7346600	0.000448269	117.57	110.82	0.11503																										6001900	1344700		_PRNQGGYGGSSSSSSYGS(ad)GR_;_PRNQGGYGGSSSSSSYGS(ad)GRRF_	152
P09651	Heterogeneous nuclear ribonucleoprotein A1;Heterogeneous nuclear ribonucleoprotein A1, N-terminally processed	HNRNPA1	S	4	____________MSKSESPKEPEQLRKLFIG	0.993962	64786870	1.03e-07	153.34	133.29	0.0092281										1188900	2356700							936210	1725100	421630		3219100	1132000	635990	705630	35293700	10751110	6420800	_(ac)SKS(ad)ESPKEPEQLRK_;_S(ad)ESPKEPEQLRK_	153
F5H8D7	DNA repair protein XRCC1	XRCC1	S	234	SSAASSASPVSRAIGSTSKPQESPKGKRKLD	0.999034	20989870	1.32e-05	119.39	99.337	-0.24781									1806200	1390400				830410			443730	1186700	986050		930190	1131700	2054900	629590		5800000	1710000	2090000	_AIGS(ad)TSKPQESPK_	102
P35251-2	Replication factor C subunit 1	RFC1	S	131	FMCKKAASKSKENGRSTNSHLGTSNMKKNEE	0.985045	22411600	1.88e-12	160.78	148.59	0.095459															997990				1521900			2101200	2903000			5611800	4702200	4573510	_ENGRS(ad)TNSHLGTSNM(ox)K_;_ENGRS(ad)TNSHLGTSNMK_	178
P35251-2	Replication factor C subunit 1	RFC1	S	139	KSKENGRSTNSHLGTSNMKKNEENTKTKNKP	0.998831	19882800	2.93e-08	154.85	144.48	0.03118																		861340	1034340				662560	914030	821890	7930000	3268900	4389740	_STNSHLGTS(ad)NMK_;_STNSHLGTS(ad)NMKK_	179
P35251-2	Replication factor C subunit 1	RFC1	S	18	IRKFFGVIPSGKKLVSETVKKNEKTKSDEET	0.998199	51794520	0.0038054	83.998	40.228	0.16922										1045200	2370000	703870			1090000	519130		1630000	1610000			2990000	5064520	958000	1970000	19370000	7406400	5067400	_KLVS(ad)ETVK_;_KLVS(ad)ETVKK_	180
P35251-2	Replication factor C subunit 1	RFC1	S	92	LQVKNAKKPPEKLPVSSKPGKISRQDPVTYI	0.997248	73228430	2.18e-05	114.7	110.48	0.38411				378210					574090	4277100	4103080	630720		559180	7065200	641290		3038400			704690	6592600	8423700	515270		11100000	16714900	7910000	_KPPEKLPVS(ad)SKPGK_;_LPVS(ad)SKPGK_	181
P35251-2	Replication factor C subunit 1	RFC1	S	93	QVKNAKKPPEKLPVSSKPGKISRQDPVTYIS	0.904259	35531390	2.4e-07	124.51	120.29	0.1961											3397700	586620		975240		749830								1322000		28500000			_KPPEKLPVSS(ad)KPGK_	182
P35251-2	Replication factor C subunit 1	RFC1	S	384	PEDSEKKRTNYQAYRSYLNREGPKALGSKEI	0.895932	4887520	0.00317458	83.883	73.405	0.025598																						756820	1009800			1585000	1535900		_S(ad)YLNREGPK_	183
P35251-2	Replication factor C subunit 1	RFC1	S	177	PTSVLDYFGTGSVQRSNKKMVASKRKELSQN	0.918544	21256000	4.25e-13	176.69	168.5	0.29894																										12306000	8950000		_LTPTSVLDYFGTGSVQRS(ad)NK_;_LTPTSVLDYFGTGSVQRS(ad)NKK_	184
P35251-2	Replication factor C subunit 1	RFC1	S	533	SPSKKESESKKSRPTSKRDSLAKTIKKETDV	0.990731	2930000	0.000517512	100.31	86.086	0.14484																										2930000			_SRPTS(ad)KRDSLAK_	185
P35251-2	Replication factor C subunit 1	RFC1	S	1126	QDAIETDAMIKKKTKSSKPSKPEKDKEPRKG	0.999285	1974032860	5.74e-05	119.68	73.328	0.11062		12300000	14100000	12353000	1360000	8730000	7954100	1732300	20200000	53400000	42700000	15200000	14000000	27000000	43400000	18100000	16700000	47900000	33300000	14100000	35100000	111603800	93800000	33800000	63600000	902000000	168599660	161000000	_S(ad)SKPSKPEK_	186
P38159	RNA-binding motif protein, X chromosome;RNA-binding motif protein, X chromosome, N-terminally processed	RBMX	S	157	SSRGPLPVKRGPPPRSGGPPPKRSAPSGPVR	0.811417	58331740	0.0647358	43.316	39.253	0.28662			1449400			710600	1517700			604740				1704600	3692500			2430900	2199100			4376400	3907200	1558600		19396000	7298700	7485300	_RGPPPRS(ad)GGPPPK_	190
P38159	RNA-binding motif protein, X chromosome;RNA-binding motif protein, X chromosome, N-terminally processed	RBMX	S	165	KRGPPPRSGGPPPKRSAPSGPVRSSSGMGGR	0.977271	15031980	0.023289	65.627	43.298	0.0045745																		608400	592510			745700	849370		2026500	2690000	3658500	3861000	_RS(ad)APSGPVR_	191
P38159	RNA-binding motif protein, X chromosome;RNA-binding motif protein, X chromosome, N-terminally processed	RBMX	S	293	GGSYRDSYESYGNSRSAPPTRGPPPSYGGSS	0.829404	33106470	0.0236184	60.093	52.654	0.13077											2014830		2168060		1174000	624690	1688100		1062600	485570		6103100	1928200	948320		7762400	7146600		_S(ad)APPTRGPPPSYGGSSR_	192
Q9UNS1-2	Protein timeless homolog	TIMELESS	S	953	AERRELYKKRQKKLASSILPNGAESLKDFCQ	0.999667	67862700	6.14e-17	204.13	161.19	-0.9006							1109300				2608800				4440000	1397000		3901400	3860000			5290000	4950000	1406200		27500000	6600000	4800000	_KLAS(ad)SILPNGAESLK_	270
A0A0A0MRM9	Nucleolar and coiled-body phosphoprotein 1	NOLC1	S	387	EDDEAPSKPAGTTKNSSNKPAVTTKSPAVKP	0.992922	9373100	2.31e-06	129.82	109.23	0.23009																						935010	805280		792810	3640000	1640000	1560000	_NS(ad)SNKPAVTTK_	76
A0A0A0MRM9	Nucleolar and coiled-body phosphoprotein 1	NOLC1	S	303	PYSSVPPPSAPPPKKSLGTQPPKKAVEKQQP	1	1431930580	4.15e-06	132.01	98.135	-0.065247		8360000	14700000	7510000	14900000	14700000	23439490		54700000	32700000	40800000	17100000	41600000	29200000	33152000	25900000	41564500	63000000	57100000	21763700	57300000	84400000	78100000	34234620	73206470	259000000	159499800	144000000	_S(ad)LGTQPPKK_	77
A0A0A0MRM9	Nucleolar and coiled-body phosphoprotein 1	NOLC1	S	508	KPQKVAGGAAPSKPASAKKGKAESSNSSSSD	0.999999	136335260	2.56e-12	159.75	143.22	-0.029332		2034600	2571400	1394060	2272100	2844500	2553000		4480000	3604300	5520000	2067000	4950000	3379500	5540000	3935700	3793000	7830000	6230000	2370000	4100000	6010000	7040000	3630000	3306100	23360000	12920000	8600000	_VAGGAAPSKPAS(ad)AK_;_VAGGAAPSKPAS(ad)AKK_	78
P16104	Histone H2AX	H2AFX	S	131	LLPKKTSATVGPKAPSGGKKATQASQEY___	0.971476	6878500	0.0121966	73.296	44.217	-0.018241											1207600											1633800	2537100			1500000			_KTSATVGPKAPS(ad)GGK_	162
P39748-2	Flap endonuclease 1	FEN1	S	363	GSLSSAKRKEPEPKGSTKKKAKTGAAGKFKR	0.999582	7550000	2.55e-06	152.7	117.66	0.0060603																										7550000			_RKEPEPKGS(ad)TK_	194
P11387	DNA topoisomerase 1	TOP1	S	643	ILCNHQRAPPKTFEKSMMNLQTKIDAKKEQL	1	33280890	0.000385852	105.1	92.093	-0.522													1379200			777000					870690	2888900	2685400		1745100	11250000	8974600	2710000	_S(ad)M(ox)M(ox)NLQTK_;_S(ad)M(ox)MNLQTK_;_S(ad)MM(ox)NLQTK_;_S(ad)MMNLQTK_	160
Q9H1E3	Nuclear ubiquitous casein and cyclin-dependent kinase substrate 1	NUCKS1	S	39	EDYGRDSGPPTKKIRSSPREAKNKRRSGKNS	0.983886	6676890	0.0161829	64.82	34.615	0.49314											430190															4180000		2066700	_IRS(ad)SPREAK_	260
Q01831-2	DNA repair protein complementing XP-C cells	XPC	S	18	RKRAAGGEPRGRELRSQKSKAKSKARREEEE	0.999852	23170000	0.000419017	94.309	81.124	0.24138																										19700000	1600000	1870000	_GRELRS(ad)QK_	214
Q01831-2	DNA repair protein complementing XP-C cells	XPC	S	380	GTKQEETFAKGTCRPSAKGKRNKGGRKKRSK	0.99712	5197930	0.0396305	47.561	38.239	0.17711																										3240000	1296400	661530	_GTC(ca)RPS(ad)AK_	215
Q01831-2	DNA repair protein complementing XP-C cells	XPC	S	61	SLLSKVSQGKRKRGCSHPGGSADGPAKKKVA	0.990122	12630000	1.95e-08	146.77	133.76	-0.054922																										8650000	1800000	2180000	_RGC(ca)S(ad)HPGGSADGPAK_	216
Q01831-2	DNA repair protein complementing XP-C cells	XPC	S	82	ADGPAKKKVAKVTVKSENLKVIKDEALSDGD	0.955445	2800000	0.000100459	117.3	77.363	-0.019514																										2800000			_VTVKS(ad)ENLK_	217
Q07666	KH domain-containing, RNA-binding, signal transduction-associated protein 1	KHDRBS1	S	18	RRDDPAARMSRSSGRSGSMDPSGAHPSVRQT	0.860546	5204930	0.00551571	82.01	78.013	-0.020822															438630											4766300			_SSGRS(ad)GSMDPSGAHPSVR_	223
G3V576	Heterogeneous nuclear ribonucleoproteins C1/C2	HNRNPC	S	138	DLDYDFQRDYYDRMYSYPARVPPPPPIARAV	0.984019	608376200	4.78e-05	109.79	99.844	-0.018406									5624400	3655700	18366800	2013800	8215600		21739000	2194500	11213100	12986900	14799800	1393400	14528000	24530000	9208900	6499300	22406000	195900000	129401000	103700000	_M(ox)YS(ad)YPARVPPPPPIAR_;_MYS(ad)YPARVPPPPPIAR_	86
G3V576	Heterogeneous nuclear ribonucleoproteins C1/C2	HNRNPC	S	162	PPIARAVVPSKRQRVSGNTSRRGKSGFNSKS	0.999996	1217623450	1.55e-06	157.2	135.43	-0.40743		543290	2361400	1742300		818520	2760000				19100000	1387300		2174500	9600000	1851500	905950	12300000	13700000			30624800	32724500	6640000	27625200	667861800	172019000	210883390	_RQRVS(ad)GNTSR_;_RQRVS(ad)GNTSRR_	87
P49916-4	DNA ligase 3	LIG3	S	876	SGSAVSRKAPSKPSASTKKAEGKLSNSNSKD	0.999919	125680810	1.02e-06	144.17	125.59	-0.14108		1100000	1780000	1441400		1485400	2251300		4226540	6410970	5825620	2310000	2209000	3673510	4276000	2867510	2870120	5287770	5096740		5103210	10112170	7524800	3180450	9280000	4189000	17434100	15745200	_APSKPSAS(ad)TK_;_KAPSKPSAS(ad)TK_	197
P49916-4	DNA ligase 3	LIG3	S	227	VKGASFVTSTNPRKFSGFSAKPNNSGEAPSS	0.997241	96976990	3.91e-13	160.27	160.27	0.05251										2094100		2418290			5183900	1453800		3300000	3170000			5031900	3735100	1518900	2529300	52990000	6971700	6580000	_FS(ad)GFSAKPNNSGEAPSSPTPK_;_KFS(ad)GFSAKPNNSGEAPSSPTPK_	198
P49916-4	DNA ligase 3	LIG3	S	216	KLTTTGQVTSPVKGASFVTSTNPRKFSGFSA	0.999997	56798610	6.32e-07	136.53	120.31	0.204			1142800						1530000	1806500	2176300	822900			2180000	2108200	476340	3075150	1880000		674130	3360000	3080000	926290	2150000	13600000	8520000	7290000	_GAS(ad)FVTSTNPRK_	200
P49916-4	DNA ligase 3	LIG3	S	866	GGSSEENKGPSGSAVSRKAPSKPSASTKKAE	0.991374	47037890	5.11e-05	106.62	81.923	-0.1575										1100700	2700100			2169220	2083100		677550	2984500	1835900			1933200	3557220	1532800	1434000	12681900	7242500	5105200	_GPSGSAVS(ad)RK_;_GPSGSAVS(ad)RKAPSKPSASTK_	201
Q9NR30	Nucleolar RNA helicase 2	DDX21	S	759	FRGQREGSRGPRGQRSGGGNKSNRSQNKGQK	0.96276	6095670	5.32e-08	153.25	133.56	0.12585															535970				1349700				2790000					1420000	_EGSRGPRGQRS(ad)GGGNK_	264
Q71DI3	Histone H3.2;Histone H3.1;Histone H3	HIST1H3A	S	29	GKAPRKQLATKAARKSAPATGGVKKPHRYRP	1	269331740	4.66e-15	203.61	185.75	0.23587		1970160	3603500	4043200		3765110	2628000	252640		18587600	22776100	3860410	13717210	3433500	8881300	2133910	2294920	4257720	16050900	2060600	6740900	67553400	26281000	7582670	24994000	19048100	2002750	812140	_S(ad)APATGGVKK_;_S(ad)APATGGVKKPHR_	211
F5H1D6	DNA polymerase;DNA polymerase epsilon catalytic subunit A	POLE	S	2022	VYHCMKDGLRRSAPGSTPVRRRGASQLSQEA	0.9809	1410000	0.0291064	59.198	28.993	0.011685																										1410000			_SAPGS(ad)TPVRR_	100
F5H1D6	DNA polymerase;DNA polymerase epsilon catalytic subunit A	POLE	S	5	___________MSLRSGGRRRADPGADGEAS	0.999052	7709620	0.000202122	111.39	55.014	-0.11909																										6530000	750510	429110	_(ac)SLRS(ad)GGRR_	101
C9J8M3	Replication factor C subunit 4	RFC4	S	11	_____MQAFLKGTSISTKPPLTKDRGVAASA	0.99981	37534940	4.63e-07	137.55	102.51	0.30306									1650000	1389400	1860000				1665800	581210	985020	2980000	1350000	527710	2225800	1930000	1940000			10200000	5160000	3090000	_GTSIS(ad)TKPPLTK_	88
P07305	Histone H1.0;Histone H1.0, N-terminally processed	H1F0	S	131	KVATPKKASKPKKAASKAPTKKPKATPVKKA	0.980489	7978650	0.0646221	69.864	53.09	0.25023											1240000				873090				845890			999000	1130000	280670		2610000			_AAS(ad)KAPTKKPK_	143
P07305	Histone H1.0;Histone H1.0, N-terminally processed	H1F0	S	104	ASGSFRLAKSDEPKKSVAFKKTKKEIKKVAT	0.930249	33428640	0.00302241	80.438	39.714	0.011562			1050000				1830000				4160000	704000		751040	3720000			1900000	3583600			3230000	4970000	1090000	2800000		2070000	1570000	_KS(ad)VAFKK_	144
P07305	Histone H1.0;Histone H1.0, N-terminally processed	H1F0	S	7	_________MTENSTSAPAAKPKRAKASKKS	0.998852	47302410	1.02e-07	141.13	116.7	0.089557		675670	1280000	1440000	1760000	1016200	3090000	493240			4535200	1075000	2820000				2340000	1966600	4163300	848900	3090000	4053000	5036500	1825800	1381800		2786800	1624400	_TENSTS(ad)APAAKPK_	146
P16403	Histone H1.2;Histone H1.4;Histone H1.5	HIST1H1B	S	116	GTGASGSFKLNKKAASGEAKPKVKKAGGTKP	0.991488	0	0.0797312	50.354	29.924	0.68309																													_KAAS(ad)GEAKPK_	164
Q96QE3	ATPase family AAA domain-containing protein 5	ATAD5	S	1543	FCGPSVTVDASAATKSMNCLARKHSEREQPL	0.999992	2020000	0.0193861	52.549	42.703	-0.20926																										2020000			_S(ad)MNC(ca)LARK_	250
P16403	Histone H1.2;Histone H1.4;Histone H1.3	HIST1H1E	S	55	VSELITKAVAASKERSGVSLAALKKALAAAG	0.998898	65337470	1.66e-07	150.06	118.98	0.12614			2554600				3294100			2265570	6930700				7835200	1808000		1775400	7814900			3950000	6671800	1190000		11437600	5119600	2690000	_ERS(ad)GVSLAALK_;_ERS(ad)GVSLAALKK_	163
Q9NQW6-2	Actin-binding protein anillin	ANLN	S	918	KAITPKRLLTSITTKSNIHSSVMASPGGLSA	0.999979	32009300	1.32e-35	273.38	255.01	0.023693																						1289300				21900000	4540000	4280000	_S(ad)NIHSSVM(ox)ASPGGLSAVR_;_S(ad)NIHSSVMASPGGLSAVR_	263
Q9UIG0-2	Tyrosine-protein kinase BAZ1B	BAZ1B	S	457	DMAKGTQKMTRAPRNSGGTPRTSSKPHKHLP	0.895566	18886700	8.4e-05	89.231	76.13	0.081301																										18886700			_M(ox)TRAPRNS(ad)GGTPR_;_MTRAPRNS(ad)GGTPR_	268
Q9UIG0-2	Tyrosine-protein kinase BAZ1B	BAZ1B	S	464	KMTRAPRNSGGTPRTSSKPHKHLPPAALHLI	0.96491	10496200	6.15e-05	95.981	91.39	-0.23645																										9460000	1036200		_NSGGTPRTS(ad)SKPHK_	269
H0Y9Z7	Kinesin-like protein KIF13A	KIF13A	S	1763	DGLTDSSAGELSSRRSLPNKTGGKTVSDGLH	0.751103	77035000	0.101259	45.722	26.058	-0.10661																		77035000											_RS(ad)LPNKTGGK_	85
P62807	Histone H2B type 1-C/E/F/G/I;Histone H2B type 1-K;Histone H2B;Histone H2B type 1-N;Histone H2B type 1-H;Histone H2B type 2-F;Histone H2B type 1-D;Histone H2B type 2-E;Histone H2B type 1-J;Histone H2B type 1-B;Histone H2B type 1-O;Putative histone H2B type 2-D;Putative histone H2B type 2-C;Histone H2B type 1-M	HIST1H2BJ	S	79	NSFVNDIFERIAGEASRLAHYNKRSTITSRE	0.921116	42385100	1.09e-10	175.57	162.47	0.21505		3783700	3621100	6020000	1660100	9855400	1224100			1080900		486540			1133900	601610	3205400			3700800	3238800			528690		2244060			_IAGEAS(ad)RLAHYNK_	125
P62807	Histone H2B type 1-C/E/F/G/I;Histone H2B type 1-K;Histone H2B type F-S;Histone H2B;Histone H2B type 1-N;Histone H2B type 1-H;Histone H2B type 2-F;Histone H2B type 1-D;Histone H2B type 1-L;Histone H2B type 2-E;Histone H2B type 1-J;Histone H2B type 1-B;Histone H2B type 1-O;Histone H2B type 3-B	HIST1H2BJ	S	7	_________MPEPAKSAPAPKKGSKKAVTKA	1	2930845380	6.75e-05	115.29	103.64	-0.23359		72500000		60000000	101000000	82300000	171000000	27300000		9120000	185270000	68500000	183000000		19699780	986370	188080800	205157970	201069000	470700	219445060	283575900	4010000	156000000	88300000	382438800	150781000	70840000	_PEPAKS(ad)APAPK_;_PEPAKS(ad)APAPKK_;_S(ad)APAPKK_	126
P62807	Histone H2B type 1-C/E/F/G/I;Histone H2B type 1-K;Histone H2B type F-S;Histone H2B;Histone H2B type 1-N;Histone H2B type 1-H;Histone H2B type 2-F;Histone H2B type 1-D;Histone H2B type 1-L;Histone H2B type 1-A;Histone H2B type 2-E;Histone H2B type 1-J;Histone H2B type 1-B;Histone H2B type 1-O;Histone H2B type 3-B;Histone H2B type 1-M	HIST1H2BJ	S	57	VYKVLKQVHPDTGISSKAMGIMNSFVNDIFE	0.999579	41119780	2.78e-06	129.82	113.6	0.058088		825240	781040	1930000		1941600	2240000	782340		2155500	2240000	808220		1199900	2610000	1454900		1865600	2810000	908640	1172700	2226700	3390000	1034700		3830500	2470000	2442200	_QVHPDTGISS(ad)K_	127
P62807	Histone H2B type 1-C/E/F/G/I;Histone H2B type 1-K;Histone H2B type F-S;Histone H2B;Histone H2B type 1-N;Histone H2B type 1-H;Histone H2B type 2-F;Histone H2B type 1-D;Histone H2B type 1-L;Histone H2B type 2-E;Histone H2B type 1-J;Histone H2B type 1-B;Histone H2B type 1-O;Histone H2B type 1-M	HIST1H2BJ	S	92	EASRLAHYNKRSTITSREIQTAVRLLLPGEL	0.977776	16913300	2.53e-05	112.42	112.42	-0.23909																			6370000			2873300	4270000			3400000			_RSTITS(ad)REIQTAVR_	128
J3KTL2	Serine/arginine-rich splicing factor 1	SRSF1	S	2	______________MSGGGVIRGPAGNNDCR	0.898453	4307200	0.0879346	41.367	34.765	-0.078016																										4307200			_(ac)S(ad)GGGVIRGPAGNNDC(ca)R_	114
Q9Y5B9	FACT complex subunit SPT16	SUPT16H	S	1026	EQSRSMSRKRKASVHSSGRGSNRGSRHSSAP	0.928695	7726500	0.00604007	78.964	70.368	0.082545											2350000				2349300			3027200											_ASVHS(ad)SGRGSNR_;_ASVHS(ad)SGRGSNRGSR_	271
Q9Y5B9	FACT complex subunit SPT16	SUPT16H	S	1031	MSRKRKASVHSSGRGSNRGSRHSSAPPKKKR	0.99995	72058700	2.51e-17	213.18	213.18	-0.24085			1632970	472230														2059600	2219900	380780		2755520	3961000	1696700			32280000	24600000	_ASVHSSGRGS(ad)NR_;_ASVHSSGRGS(ad)NRGSR_	273
Q9Y5B9	FACT complex subunit SPT16	SUPT16H	S	1038	SVHSSGRGSNRGSRHSSAPPKKKRK______	0.996322	26966400	2.8e-08	137.31	131.98	0.13185															368470			921840				1750000	666090			13300000	3980000	5980000	_GSRHS(ad)SAPPK_	274
Q9Y5B9	FACT complex subunit SPT16	SUPT16H	S	1039	VHSSGRGSNRGSRHSSAPPKKKRK_______	0.983735	60915220	0.00935951	72.29	62.491	-0.037433												530220							1559600				1642800	1161600		40850000	7990000	7181000	_GSRHSS(ad)APPKK_;_HSS(ad)APPKK_	275
Q9Y5B9	FACT complex subunit SPT16	SUPT16H	S	508	LTEQKGEQQIQKARKSNVSYKNPSLMPKEPH	1	84010100	1.24e-07	132.79	125.35	0.064737											1920000		1930000	1218400	5664700		2213300	4050000	4070000	841300	6612000	8668000	7090000	1500000	6562400	21270000	7790000	2610000	_S(ad)NVSYKNPSLM(ox)PK_;_S(ad)NVSYKNPSLMPK_	276
E9PB61	THO complex subunit 4	ALYREF	S	142	AEFGTLKKAAVHYDRSGRSLGTADVHFERKA	0.999458	30370680	9.34e-07	146.11	116.98	-0.012054							427590				2742760				2530000			2410100	3614130			2326100	2410000			8040000	5870000		_AAVHYDRS(ad)GR_	95
E9PB61	THO complex subunit 4	ALYREF	S	78	RGAAGGGGRNRPAPYSRPKQLPDKWQHDLFD	0.853371	21101940	0.0356731	50.354	46.256	0.12295			1043200				314610											1354200	1386500	245890		1353500		645040	1546600	9089700		4122700	_NRPAPYS(ad)RPK_	96
E5RFE4	N-acetyltransferase ESCO2	ESCO2	S	222	GGAAFFVRKKSSLRKSSLENEPSLGRTQKSK	0.965083	2800000	8.7e-05	89.359	78.985	-0.031653																										2800000			_S(ad)SLENEPSLGRTQK_	91
Q15054	DNA polymerase delta subunit 3	POLD3	S	422	SESCTDSEEELNMKTSSVHRPPAMTVKKEPR	0.908701	4529420	1.32e-05	119.39	109.59	0.24023																						789420				3740000			_TS(ad)SVHRPPAMTVK_	241
F2Z2W6	Non-histone chromosomal protein HMG-14	HMGN1	S	7	_________MPKRKVSSAEGAAKEEPKRRSA	0.938751	2847800	0.0487216	78.69	58.641	0.50506																							1000000			1847800			_RKVS(ad)SAEGAAKEEPK_	97
F2Z2W6	Non-histone chromosomal protein HMG-14	HMGN1	S	25	EGAAKEEPKRRSARLSAKPPAKVEAKPKKAA	0.999791	29747460	0.00771227	72.29	53.877	0.040112							589250								1342470	470430	982820	536260	571460	331660	799010	1282500	714000		2237600	5930000	7080000	6880000	_SARLS(ad)AK_;_SARLS(ad)AKPPAK_	98
J3KP15	Serine/arginine-rich splicing factor 2	SRSF2	S	2	______________MSYGRPPPDVEGMTSLK	0.999516	293285900	1.87e-19	223.39	207.16	0.11909		2980000					2078300		10760000	9350000	12791800	1005000	8691000	3027700	7041800	2651900	7944900	9353000	5850000	3955600	6224800	13180000	11339000	2528100	5771600	98600000	36590000	31571400	_(ac)S(ad)YGRPPPDVEGM(ox)TSLK_;_(ac)S(ad)YGRPPPDVEGMTSLK_	113
G3V167	Poly [ADP-ribose] polymerase 2	PARP2	S	281	PLGKLTVAQIKAGYQSLKKIEDCIRAGQHGR	0.999958	13867600	0.000554267	98.233	56.806	0.26331							675490				1080000	350690		626370	729820	611630		1031400	1590000			1150000	1600000	709000		2310000	750000	653200	_AGYQS(ad)LKK_	103
Q9P275	Ubiquitin carboxyl-terminal hydrolase 36;Ubiquitin carboxyl-terminal hydrolase	USP36	S	564	TAQGLPGTSNSNSSRSGSQRQGSWDSRDVVL	0.867483	1462800	2.95e-08	130.01	124.02	0.28757																										1462800			_TAQGLPGTSNSNSSRS(ad)GSQR_	267
M0R0F0	40S ribosomal protein S5;40S ribosomal protein S5, N-terminally processed	RPS5	S	52	DYIAVKEKYAKYLPHSAGRYAAKRFRKAQCP	0.997053	8251850	0.0307579	52.49	41.231	0.33923															653000	707720			1060000				818610			2930000	981120	1101400	_YLPHS(ad)AGR_	117
P53999	Activated RNA polymerase II transcriptional coactivator p15	SUB1	S	55	QKTGETSRALSSSKQSSSSRDDNMFQIGKMR	0.828991	0	9.28e-05	105.58	92.157	0.017885																													_QS(ad)SSSRDDNMFQIGK_	204
P53999	Activated RNA polymerase II transcriptional coactivator p15	SUB1	S	46	VAPEKPVKKQKTGETSRALSSSKQSSSSRDD	0.952291	84992430	6.13e-10	160.72	142.86	0.21221																266790			831140			1470000			1296500	64358000	9034600	7735400	_TGETS(ad)RALSSSK_	206
P53999	Activated RNA polymerase II transcriptional coactivator p15	SUB1	S	50	KPVKKQKTGETSRALSSSKQSSSSRDDNMFQ	0.947779	6640000	5.57e-15	218.15	195.3	-0.036195													1640000	5000000															_TGETSRALS(ad)SSK_	207
P53999	Activated RNA polymerase II transcriptional coactivator p15	SUB1	S	51	PVKKQKTGETSRALSSSKQSSSSRDDNMFQI	0.994944	245308010	2.46e-15	223.87	195.52	-0.25605						1599200					11700000						2470000	11800000	4940000		479300	8250900	17798610			165270000		21000000	_TGETSRALSS(ad)SK_	208
P53999	Activated RNA polymerase II transcriptional coactivator p15	SUB1	S	52	VKKQKTGETSRALSSSKQSSSSRDDNMFQIG	0.999833	4360000	1.44e-20	231.05	208.95	0.30631																										4360000			_TGETSRALSSS(ad)K_	209
Q13472-3	DNA topoisomerase 3-alpha	TOP3A	S	964	SWTGDRGRTLESEARSKRPRASSSDMGSTAK	0.986113	75435200	3.3e-05	122.55	111.57	0.11657										878620	1275600				2257860			1621150	3442000			5470400	6280000	1734570		52475000			_TLESEARS(ad)KRPR_	233
P36578	60S ribosomal protein L4	RPL4	S	275	LDELYGTWRKAASLKSNYNLPMHKMINTDLS	0.999342	14525640	0.0205898	64.82	50.029	0.29519															2267000				2920000				1350000	830840		2790000	2627400	1740400	_S(ad)NYNLPM(ox)HK_;_S(ad)NYNLPMHK_	189
Q02539	Histone H1.1	HIST1H1A	S	115	KGTGASGSFKLNKKASSVETKPGASKVATKT	0.998605	10693350	3.76e-06	122.46	108.23	-0.070185			817000											923000	2130000	833000		767500			844850					3380000		998000	_KAS(ad)SVETKPGASK_	218
Q02539	Histone H1.1	HIST1H1A	S	124	KLNKKASSVETKPGASKVATKTKATGASKKL	0.997282	7938200	0.00673976	79.875	68.232	0.032498							1220000				3750000		1518200						1450000										_KASSVETKPGAS(ad)K_	220
Q9NRW3	DNA dC->dU-editing enzyme APOBEC-3C	APOBEC3C	S	46	NETWLCFTVEGIKRRSVVSWKTGVFRNQVDS	0.999006	312214580	0.000247756	108.81	76.68	0.043313		810480	3033300	2632100			1736500			1564200	3100000			2152680	5891450			5758600	6590000		3909200	15554800	21021090	1739480	38727700	104565700	52236800	41190500	_RRS(ad)VVSWK_	265
Q9BQI6	Ankyrin repeat domain-containing protein 32	SLF1	S	333	KESNCKKGVEHEKIKSTLRRHIYNRDQKEMK	0.934974	7577100	0.00743747	58.23	24.308	0.16403																							1217100			6360000			_IKS(ad)TLRR_	253
K7EJV1	Cold-inducible RNA-binding protein	CIRBP	S	132	GGGDRGYGGNRFESRSGGYGGSRDYYSSRSQ	0.999983	0	1e-07	118.73	92.614	0.067999																													_S(ad)GGYGGSRDYYSSR_	90
Q9BW19	Kinesin-like protein KIFC1	KIFC1	S	33	KRPLIKAPSQLPLSGSRLKRRPDQMEDGLEP	0.989537	4010000	4.32e-05	109	95.897	-0.58519																										4010000			_APSQLPLSGS(ad)RLK_	255
Q5T670	Protein MCM10 homolog	MCM10	S	435	YKKLSAKRADLQSTFSGGRIPKKFARRGTSL	0.999973	5571170	4.17e-08	136.33	121.45	0.074985																										4640000		931170	_RADLQSTFS(ad)GGRIPK_	245
Q8WV22	Non-structural maintenance of chromosomes element 1 homolog	NSMCE1	S	263	ERESGVLKSNKKSLRSRQH____________	0.902245	1930000	0.0559004	40.724	30.535	0.062924																										1930000			_SLRS(ad)RQH_	249
Q14781	Chromobox protein homolog 2	CBX2	S	181	RKPLPPEQKATRRPVSLAKVLKTARKDLGAP	0.861581	3654770	0.0202539	58.132	37.703	-0.038005																										3055200		599570	_ATRRPVS(ad)LAK_	240
Q08945	FACT complex subunit SSRP1	SSRP1	S	567	SAYMLWLNASREKIKSDHPGISITDLSKKAG	0.90933	31916900	6.96e-08	125.97	116.71	0.1129											2425500								2523800			2119300	3783700	1314500		9150000	5268400	5331700	_IKS(ad)DHPGISITDLSK_	224
Q08945	FACT complex subunit SSRP1	SSRP1	S	641	KSKKKKKVKVKMEKKSTPSRGSSSKSSSRQL	0.852566	1518200	0.0407477	50.354	50.354	0.1889																											1518200		_S(ad)TPSRGSSSK_	225
Q08945	FACT complex subunit SSRP1	SSRP1	S	647	KVKVKMEKKSTPSRGSSSKSSSRQLSESFKS	0.996561	120362190	3.12e-14	195.51	195.51	-0.10263			295450						727820	1880000	1981200	220660	240730		1877400	532620		3130460	768220			3903280	4169460	651090		69454600	17929200	12600000	_KSTPSRGS(ad)SSK_	227
Q08945	FACT complex subunit SSRP1	SSRP1	S	648	VKVKMEKKSTPSRGSSSKSSSRQLSESFKSK	0.988315	11798490	1.24e-09	166.69	166.69	0.46199																							314810		495830	6970000	1002350	3015500	_KSTPSRGSS(ad)SK_;_STPSRGSS(ad)SK_	228
Q08945	FACT complex subunit SSRP1	SSRP1	S	531	KRKQLKKAKMAKDRKSRKKPVEVKKGKDPNA	0.996281	140147280	0.000158985	114.97	88.557	0.23227			1437700	1032700			1469620				1581570			700630	3615760			2980000	4680000		1693200	7560000	12391200	2344900	9830000	68930000	13700000	6200000	_S(ad)RKKPVEVK_;_S(ad)RKKPVEVKK_	229
Q08945	FACT complex subunit SSRP1	SSRP1	S	651	KMEKKSTPSRGSSSKSSSRQLSESFKSKEFV	0.988712	148946730	8.74e-10	176.95	159.81	-0.041838									2173800	1987600	7470000					569730			5698300				10500000			105647300		14900000	_S(ad)SSRQLSESFK_	230
Q08945	FACT complex subunit SSRP1	SSRP1	S	652	MEKKSTPSRGSSSKSSSRQLSESFKSKEFVS	0.935695	12615300	8.64e-07	147.91	147.91	0.112		1396900													3195400		873000	7150000											_SS(ad)SRQLSESFK_	231
P29372-4	DNA-3-methyladenine glycosylase	MPG	S	5	___________MPARSGAQFCRRMGQKKQRP	0.990123	2300000	0.00010159	108.35	98.503	-0.013052																										2300000			_PARS(ad)GAQFC(ca)RR_	177
Q9H307	Pinin	PNN	S	697	NSRSDRKRSISESSRSGKRSSRSERDRKSDR	0.99473	4416890	1.59e-06	135.99	135.99	0.20596											1349800												667090			2400000			_RSISESSRS(ad)GK_	261
Q16695	Histone H3.1t	HIST3H3	S	29	GKAPRKQLATKVARKSAPATGGVKKPHRYRP	1	213205800	4.66e-15	203.61	185.75	0.23587				3759300			11731000				19194000			6342100	18884000		6590700	17229000	17200000	6290000		12000000	16848000	8758700	9480000	26208000	17311000	15380000	_VARKS(ad)APATGGVK_	242
P26373-2	60S ribosomal protein L13	RPL13	S	52	KARQAKARRIAPRPASGPIRPIVRCPTVRYH	0.997793	77123300	0.0080541	79.467	66.796	-0.065621		2926800	4040000	1980000		3810000		1083100		3470000	4080000			2800000	4240000		1960000	6071500	4730000	1551900	2190000	6680000	6110000		4180000	9540000	5680000		_IAPRPAS(ad)GPIRPIVR_	170
P35659	Protein DEK	DEK	S	210	KSKKTCSKGSKKERNSSGMARKAKRTKCPEI	0.994895	33194200	6.44e-08	157.75	142.95	-0.43957							1470700				2172900							1131600					2379000			20800000	5240000		_ERNS(ad)SGMARK_	187
P35659	Protein DEK	DEK	S	211	SKKTCSKGSKKERNSSGMARKAKRTKCPEIL	0.883193	2534600	0.000169569	110.39	101.82	0.3898																			2534600										_ERNSS(ad)GM(ox)ARK_;_ERNSS(ad)GMARK_	188
Q9BXS6-7	Nucleolar and spindle-associated protein 1	NUSAP1	S	305	DNEHKRSLTKTPARKSAHVTVSGGTPKGEAV	0.999699	3700000	8.48e-07	126.48	117.65	0.13799																												3700000	_S(ad)AHVTVSGGTPK_	257
Q9BXS6-7	Nucleolar and spindle-associated protein 1	NUSAP1	S	311	SLTKTPARKSAHVTVSGGTPKGEAVLGTHKL	0.999945	15478930	8.48e-07	126.48	108.79	0.067855																						1034800	904780		678050	9680000	3181300		_SAHVTVS(ad)GGTPK_	258
Q9BXS6-7	Nucleolar and spindle-associated protein 1	NUSAP1	S	255	SVASTPISQRRSQGRSCGPASQSTLGLKGSL	0.902648	10100000	2.16e-12	160.04	155.49	0.16994																										10100000			_SQGRS(ad)C(ca)GPASQSTLGLK_	259
P46013	Antigen KI-67	MKI67	S	875	DTETEPSKTVSTANRSGRSTEFRNIQKLPVE	0.998748	2247220	0.000278032	104.43	93.175	0.10748																										1800000		447220	_TVSTANRS(ad)GR_	195
Q96ST2-2	Protein IWS1 homolog	IWS1	S	802	RLDKQMRKFTDIRKKSRSAHAVKISIEGNKM	0.913854	9751870	0.000487537	93.649	65.472	0.018254																		659070				605000				5586200	1437500	1464100	_S(ad)RSAHAVK_	251
K7EPA1	Chromatin assembly factor 1 subunit A	CHAF1A	S	315	PAPPKQHSSTSPFPTSTPLRRDQERLGKQLK	0.978061	4390000	0.000173602	91.355	87.483	0.21505																										4390000			_QHSSTSPFPTS(ad)TPLRR_	116
Q13151	Heterogeneous nuclear ribonucleoprotein A0	HNRNPA0	S	270	FGSYSQHQSSYGPMKSGGGGGGGGSSWGGRS	1	0	1.66e-18	192.4	177.01	-0.065052																													_S(ad)GGGGGGGGSSWGGR_	232
Q5SSJ5-2	Heterochromatin protein 1-binding protein 3	HP1BP3	S	176	MDAILTEAIKACFQKSGASVVAIRKYIIHKY	1	111124950	5.97e-07	152.54	100.05	0.058987				829000			2779800		1303100	5026200	4190000	1692360	1660000	1980000	7390000	2080000	2150000	4690000	8330000	1360000	2900000	7390000	7060000	2220000	4340000	21254490	10900000	9600000	_S(ad)GASVVAIRK_	244
Q6PJP8	DNA cross-link repair 1A protein	DCLRE1A	S	675	ESEAVNLSKVKVFTKSAHGGLQRGNKKIPES	0.999946	15953700	8.64e-07	147.91	140.04	-0.26366																										11700000	2120000	2133700	_S(ad)AHGGLQRGNK_	246
Q5QPL9	RNA-binding protein Raly	RALY	S	106	GEPKPDRPKGLKRAASAIYRLFDYRGRLSPV	0.998768	4286550	0.0124394	71.451	49.458	-0.093003																										2090000	1240000	956550	_RAAS(ad)AIYR_	243
Q14692	Ribosome biogenesis protein BMS1 homolog	BMS1	S	624	NEEAIRKKLSKPSQVSSGQKLGPQNFIDETS	0.950985	5552970	0.0217229	59.248	44.368	0.10433											1560000											945670	1516000			1531300			_KLSKPSQVS(ad)SGQK_	239
H0YMA4	PCNA-associated factor	PCLAF	S	28	YRKVVAARAPRKVLGSSTSATNSTSVSSRKA	0.991262	7080000	2.92e-12	166.92	154.79	0.29369																										7080000			_VLGS(ad)STSATNSTSVSSRK_	83
Q9NWH9	SAFB-like transcription modulator	SLTM	S	909	RETRVERPERSGREVSGHSVRGAPPGNRSSA	0.98231	9793200	2.23e-05	121.29	121.29	-0.12533															568910				885190			1102900		504900		2801300	2150000	1780000	_SGREVS(ad)GHSVR_	266
D6RCL3	Probable dimethyladenosine transferase	DIMT1	S	24	IGRRRGRQEQRRELKSAGGLMFNTGIGQHIL	1	65796700	4.01e-08	135.61	135.61	0.16423															3353300							5269000				29700000	14923900	12550500	_S(ad)AGGLM(ox)FNTGIGQHILK_;_S(ad)AGGLMFNTGIGQHILK_	81
D6RCL3	Probable dimethyladenosine transferase	DIMT1	S	6	__________MPKVKSGAIGRRRGRQEQRRE	0.999955	6851200	0.0440021	48.157	30.099	-0.070312																										4510000	1107900	1233300	_S(ad)GAIGRR_	82
Q99879	Histone H2B type 1-M	HIST1H2BM	S	7	_________MPEPVKSAPVPKKGSKKAINKA	0.999999	446775500	0.00810676	68.224	46.231	-0.13957			11600000		13800000	10500000	18100000		33700000	15800000	24100000	7440000	22200000	10500000	26200000	14700000	15300000	22400000	26600000	7790000	15600000	34600000	44800000	13500000	6034900	37000000	10600000	3910600	_S(ad)APVPKK_	252
P05204	Non-histone chromosomal protein HMG-17	HMGN2	S	29	KAKVKDEPQRRSARLSAKPAPPKPEPKPKKA	0.999999	758883120	7.02e-13	183.23	173.6	-0.12155		4075490	15138300	2770000		4792100	7817600	871690	1794000	8777400	35304790	4446000	2010000	9910740	30143900	3448000	4420400	24594800	34455600	2178400	3050000	54244900	66290100	11566800	56940700	204248000	81100510	84492900	_LS(ad)AKPAPPKPEPK_;_LS(ad)AKPAPPKPEPKPK_;_SARLS(ad)AKPAPPKPEPK_;_SARLS(ad)AKPAPPKPEPKPK_	134
P05204	Non-histone chromosomal protein HMG-17	HMGN2	S	25	AKGDKAKVKDEPQRRSARLSAKPAPPKPEPK	0.847345	3877100	0.0382257	77.867	58.581	0.50027																										3877100			_VKDEPQRRS(ad)AR_	135
Q9BTC0	Death-inducer obliterator 1	DIDO1	S	601	PPSGFKGTIPKRPWLSATPSSGASAARQAGP	0.999994	27219690	2.92e-19	223.58	162.08	0.0062594															5330000			2182700		898090		2978900	3930000			7810000	2130000	1960000	_RPWLS(ad)ATPSSGASAAR_	254
E7ET89	Probable E3 ubiquitin-protein ligase DTX2	DTX2	S	253	FGTHQAFAPYNKPSLSGARSAPRLNTTNAWG	0.978374	13873500	3.36e-09	127.01	112.67	0.21317																									2342800	6240000	2904100	2386600	_TASVFGTHQAFAPYNKPSLS(ad)GAR_	93
A0A024RAC6	Transcription elongation factor B polypeptide 3	ELOA	S	488	NLDSVQKLPKVNKTKSEKPAGADLAKLRKVP	0.980641	2150000	1.61e-07	126.83	113.41	0.17752																										2150000			_TKS(ad)EKPAGADLAK_	73
Q9H4L4	Sentrin-specific protease 3	SENP3	S	44	RERLRWPPPPKPRLKSGGGFGPDPGSGTTVP	1	10182010	2.41e-18	204.52	186.28	0.2646									1530000										1490000					682010		5070000		1410000	_S(ad)GGGFGPDPGSGTTVPAR_	262
O43150-2	Arf-GAP with SH3 domain, ANK repeat and PH domain-containing protein 2	ASAP2	S	939	SNAMVLQPPAPMPRKSQATKLKPKRVKALYN	0.99997	33037200	0.0274959	49.715	27.722	-0.49917																						1616300		1444800	1576100	20100000	3220000	5080000	_S(ad)QATKLK_	122
I3L419	Protein FAM64A	PIMREG	S	91	EPGQQGLQAAARSAKSALGAVSQRIQESCQS	0.966428	3000000	0.011153	70.094	66.818	0.034457																										3000000			_S(ad)ALGAVSQRIQESC(ca)QSGTK_	112
Q8IY37	Probable ATP-dependent RNA helicase DHX37	DHX37	S	147	ADEVVAPGQEKISSLSGAHRKRRRWPSAEEE	0.999997	5720000	1.75e-05	123.11	67.069	-0.12739																										5720000			_ISSLS(ad)GAHRK_	247
E7ERS3	Zinc finger CCCH domain-containing protein 18	ZC3H18	S	781	KEEKRKRDSSTQPPKSAKPPAGGKSSQQPST	0.977995	3581740	0.0255117	55.353	22.938	0.32946																						513230	358970			1350000	733940	625600	_S(ad)AKPPAGGK_	92
Q8N954-2	G patch domain-containing protein 11	GPATCH11	S	134	___________MSRKSGIGHEASLKRKAEEK	0.994184	1100000	0.0775096	44.207	29.416	0.60516																										1100000			_S(ad)GIGHEASLK_	248
F5GX09	Protein FAM76B	FAM76B	S	148	LSYKRVLQKTKEQRKSLGSSHSNSSSSSLTE	0.999285	4707300	9.59e-05	98.633	91.216	0.25454																										2080000	1518800	1108500	_S(ad)LGSSHSNSSSSSLTEK_	99
G3XAG1	Zinc finger protein 512	ZNF512	S	94	KMRRIKPAATSHVEGSGGVSAKGKRKPRQEE	0.900101	3774630	5.36e-05	101.08	93.621	0.16356					934930																					1760000		1079700	_IKPAATSHVEGS(ad)GGVSAK_	104
H7C4F1		AGAP3	S	15	_XEGERSRGLREPGRSGLSGAGRGLHRPCLA	0.953295	3687570	0.0482828	48.467	37.208	1.0485															294130				435940							1440000	877630	639870	_EPGRS(ad)GLSGAGR_	111
F5H8D7	DNA repair protein XRCC1	XRCC1	T	235	SAASSASPVSRAIGSTSKPQESPKGKRKLDL	0.756184	1406900	0.0540043	48.608	40.042	0.14661											1406900																		_AIGST(ad)SKPQESPK_	279
Q9BW19	Kinesin-like protein KIFC1	KIFC1	T	119	KNQKPVPAVPVQKSGTSGVPPMAGGKKPSKR	0.816581	3955200	0.00463593	84.403	79.276	-0.069533																										3955200			_SGT(ad)SGVPPMAGGKKPSK_	291
P50990-2	T-complex protein 1 subunit theta	CCT8	Y	436	KQITSYGETCPGLEQYAIKKFAEAFEAIPRA	0.861497	7365300	0.00239345	85.937	75.316	-0.44723				1812700						2094500						3458100													_QITSYGETC(ca)PGLEQY(ad)AIKK_	297
D6RG13	40S ribosomal protein S3a	RPS3A	Y	155	VGFTKKRNNQIRKTSYAQHQQVRQIRKKMME	0.981929	12013030	0.000331617	95.822	83.783	-0.0044158															988600			811630	982600				1030200			4200000	2400000	1600000	_TSY(ad)AQHQQVR_	294
	Supplementary Data 1. Overview of ADPr sites. A list of ADPr sites identified in this study either in untreated cells (Con) or at times following exposure to HU as indicated.
