# Supplementary material for: Regulation of Rad52-dependent replication fork recovery through serine ADP-ribosylation of PolD3
Source: Nat Commun. 2023 Jul 18;14:4310. doi: 10.1038/s41467-023-40071-w (PMC10354178; doi:10.1038/s41467-023-40071-w)
Supplement: Supplementary file 5 — Supplementary Data 2 [file 41467_2023_40071_MOESM5_ESM.xlsx]

## Sheet: antibodies
antibodies	company cat no	application	dilution/amount	link/ reference
anti-BRCA1	Millipore 07-434	WB	1:1000	Figure 1 and https://www.merckmillipore.com/GB/en/product/Anti-BRCA1-Antibody,MM_NF-07-434?ReferrerURL=https%3A%2F%2Fwww.google.com%2F
anti-Actin	Santa-Cruz® sc-1615	WB	1:5000	https://www.scbt.com/p/beta-actin-antibody-c4?gclid=EAIaIQobChMIxpHD-OeY-QIViK3tCh1r2QdtEAAYASAAEgKiz_D_BwE
anti-H2AX-P	Abcam® ab11174	WB/IF	1:1000	https://www.abcam.com/gamma-h2ax-phospho-s139-antibody-ab11174.html
anti-H3	Abcam® ab12079	WB	1:2000	https://www.abcam.com/histone-h3-antibody-chip-grade-ab12079.html
anti-flag	SIGMA® F1804 and F7425	WB	1:1000	https://www.sigmaaldrich.com/GB/en/product/sigma/f1804?gclid=EAIaIQobChMIqqfMu-iY-QIVy7TtCh1Doge8EAAYASAAEgLJ_PD_BwE and https://www.sigmaaldrich.com/GB/en/product/sigma/f7425
anti-PAN-ADPr	Merk® MABE1016	WB/IF	1:1000	https://www.sigmaaldrich.com/GB/en/product/mm/mabe1016?gclid=EAIaIQobChMIzID-kemY-QIVBO3tCh1jkQPCEAAYASAAEgLcavD_BwE
anti-PolD3	Abnova H00010714-M01	WB	1:1000	http://www.abnova.com/products/products_detail.asp?catalog_id=H00010714-M01
anti-HA	Cell Signalling Technology #3724	WB	1:1000	https://www.cellsignal.co.uk/products/primary-antibodies/ha-tag-c29f4-rabbit-mab/3724
anti-BrdU	Abcam ab6326 and BD mouse-anti-brdu.347580	DNA Fibre	1:500	https://www.abcam.com/brdu-antibody-bu175-icr1-proliferation-marker-ab6326.html and https://www.bdbiosciences.com/en-gb/products/reagents/flow-cytometry-reagents/clinical-discovery-research/single-color-antibodies-ruo-gmp/purified-mouse-anti-brdu.347580
anti-HPF1	gift from Ivan Ahel	WB	WB	https://www.novusbio.com/products/hpf1-antibody_nbp1-93973 and Bonfiglio JJ, et al. Serine ADP-Ribosylation Depends on HPF1. Molecular cell 65, 932-940 e936 [2017]
anti-ARH3 A-7	Santa Cruz sc-374162	WB	1:1000	https://www.scbt.com/p/arh3-antibody-a-7
anti-Mono-ADPr	AbD33205ad	WB	1:1000	https://www.bio-rad-antibodies.com/monoclonal/protein-peptide-tag-mono-adp-ribose-antibody-abd33205ad-tza021.html?f=purified
anti-Rad52	gift from Jiri Luka	WB/IF	1:2000 / 1:500	Ochs eta al. 2016), Nat. Struct Mol Biol 23:714) for western blotting GeneTex #GTX70301
IRDye 800 CW-Secondary	Li-cor 926-32213	WB	1:20000	https://www.licor.com/bio/reagents/irdye-800cw-donkey-anti-rabbit-igg-secondary-antibody
IRDye 700 CW-Secondary	Li-cor 926-32210	WB	1:20000	https://www.licor.com/bio/reagents/new-reagent=search=Li-cor%20926-32210
anti-SLX4	Gift from John Rouse	WB	1:1000	Munoz et al., (2009) Molecular Cell, 35:116-127
