# Supplementary material for: Regulation of Rad52-dependent replication fork recovery through serine ADP-ribosylation of PolD3
Source: Nat Commun. 2023 Jul 18;14:4310. doi: 10.1038/s41467-023-40071-w (PMC10354178; doi:10.1038/s41467-023-40071-w)
Supplement: Supplementary file 7 — Source Data [file 41467_2023_40071_MOESM7_ESM.xlsx]

## Sheet: Fig. 1
Fig. 1a										Fig. 1b								Fig, 1c														Fig. 1d														Fig. 1e
																			RAW COUNTS	Colony number				NORMALISED DATA	% survival compared to Untreated								RAW COUNT	Colony number						NORMALISED	% survival compared to Untreated						RAW COUNT	Colony number
										Raw clonogenic counts									U2OS					U2OS									U2OS							U2OS								U2OS siCTRL
												U2OS	U2OS + ASV	BRCA1SMASh	BRCA1SMASh + ASV			Olaparib / nM	Rep. 1	Rep. 2	Rep. 3		Olaparib / nM	Rep. 1	Rep. 2	Rep. 3						ASV	Rep. 1	Rep. 2	Rep. 3	Rep.4			ASV	Rep. 1	Rep. 2	Rep. 3	Rep.4			ASV	Rep. 1	Rep. 2	Rep. 3
										Replicate 1	No Treatment	88	101	144	138			0	210	186	198		0	100	100	100						0	210	245	173	161			0	100	100	100	100			0	171	226	168
											Phleomycin	47	50	70	10			1	221	199	206		1	105.238	106.989	104.04						1	234	214	173	159			1	111.429	87.3469	100	98.7578			0.25	183	250	193
																		10	193	177	174		10	91.9048	95.1613	87.8788						3	216	196	163	155			3	102.857	80	94.2197	96.2733			0.5	151	264	159
												U2OS	U2OS + ASV	BRCA1SMASh	BRCA1SMASh + ASV			100	187	188	184		100	89.0476	101.075	92.9293																				1	110	253	199
										Replicate 2	No Treatment	125	90	125	105			1000	189	178	176		1000	90	95.6989	88.8889																				2	142	269	204
											Phleomycin	81	40	78	3																		PARP1Δ							PARP1Δ						3	95	207	170
																																ASV	Rep. 1	Rep. 2	Rep. 3	Rep.4			ASV	Rep. 1	Rep. 2	Rep. 3	Rep.4
												U2OS	U2OS + ASV	BRCA1SMASh	BRCA1SMASh + ASV				U2OS-BRCA1SMASh					U2OS-BRCA1SMASh								0	277	202	198	240			0	100	100	100	100
										Replicate 3	No Treatment	95	112	150	89			Olaparib / nM	Rep. 1	Rep. 2	Rep. 3		Olaparib / nM	Rep. 1	Rep. 2	Rep. 3						1	293	223	205	253			1	105.776	110.396	103.535	105.417					BRCA1 SMASh siCTRL
											Phleomycin	63	55	80	4			0	170	224	256		0	100	100	100						3	269	197	179	251			3	97.1119	97.5248	90.404	104.583			ASV	Rep. 1	Rep. 2	Rep. 3
																		1	190	215	274		1	111.765	95.9821	107.031																				0	196	241	206
																		10	182	206	253		10	107.059	91.9643	98.8281																				0.25	211	228	193
										Survival compared to untreated								100	150	184	207		100	88.2353	82.1429	80.8594							BRCA1-SMASh							BRCA1-SMASh						0.5	216	209	158
												U2OS	U2OS + ASV	BRCA1SMASh	BRCA1SMASh + ASV			1000	139	152	212		1000	81.7647	67.8571	82.8125						ASV	Rep. 1	Rep. 2	Rep. 3	Rep.4			ASV	Rep. 1	Rep. 2	Rep. 3	Rep.4			1	66	171	134
										Replicate 1	No Treatment	1	1	1	1																	0	322	356	270	289			0	100	100	100	100			2	49	75	41
											Phleomycin	0.534091	0.49505	0.486111	0.0724638																	1	245	324	262	173			1	76.087	91.0112	97.037	59.8616			3	9.4	42	21
																																3	145	235	228	110			3	45.0311	66.0112	84.4444	38.0623
												U2OS	U2OS + ASV	BRCA1SMASh	BRCA1SMASh + ASV				U2OS _ ASV	U2OS + ASV				U2OS + ASV	U2OS + ASV
										Replicate 2	No Treatment	1	1	1	1			Olaparib / nM	Rep. 1	Rep. 2	Rep. 3		Olaparib / nM	Rep. 1	Rep. 2	Rep. 3																						BRCA1-SMASh siRAD52
											Phleomycin	0.648	0.444444	0.624	0.0285714			0	138	150	192		0	100	100	100							BRCA1-SMASH PARP1Δ . B							BRCA1-SMASH PARP1Δ . B						ASV	Rep. 1	Rep. 2	Rep. 3
																		1	155	149	180		1	112.319	99.3333	93.75						ASV	Rep. 1	Rep. 2	Rep. 3	Rep.4			ASV	Rep. 1	Rep. 2	Rep. 3	Rep.4			0	277	218	229
												U2OS	U2OS + ASV	BRCA1SMASh	BRCA1SMASh + ASV			10	123	122	171		10	89.1304	81.3333	89.0625						0	242	207	171				0	100	100	100				0.25	277	227	188
										Replicate 3	No Treatment	1	1	1	1			100	174	143	161		100	126.087	95.3333	83.8542						1	72	111	88				1	29.7521	53.6232	51.462				0.5	256	131	73
											Phleomycin	0.663158	0.491071	0.533333	0.0449438			1000	164	131	167		1000	118.841	87.3333	86.9792						3	5	31	7				3	2.06612	14.9758	4.09357				1	48	47	32
																																														2	0	19	5
																																														3	0	3	0
																			U2OS-BRCA1SMASh + ASV					U2OS-BRCA1-SMASh + ASV	U2OS-BRCA1SMASh + ASV								BRCA1-SMASH PARP1Δ . C							BRCA1-SMASH PARP1Δ . C
												Survival % compared to untreated						Olaparib / nM	Rep. 1	Rep. 2	Rep. 3		Olaparib / nM	Rep. 1	Rep. 2	Rep. 3						ASV	Rep. 1	Rep. 2	Rep. 3	Rep.4			ASV	Rep. 1	Rep. 2	Rep. 3	Rep.4
												Parental	Parental + ASV	BRCA1SMASh	BRCA1SMASh + ASV			0	185	169	187		0	100	100	100						0	265	289	214				0	100	100	100
											Replicate 1	53	50	49	7			1	85	71	97		1	45.9459	42.0118	51.8717						1	35	160	70				1	13.2075	55.3633	32.7103
											Replicate 2	65	44	62	3			10	4	3	9		10	2.16216	1.77515	4.81283						3	10	49	13				3	3.77358	16.955	6.07477						BRCA1-SMASh PARP1Δ siCTRL
											Replicate 3	66	49	53	4			100	0	0	0		100	0	0	0																				ASV	Rep. 1	Rep. 2	Rep. 3
																		1000	0	0	0		1000	0	0	0																				0	191	237	254
																																	BRCA1-SMASh + PARPi							BRCA1-SMASh + PARPi						0.25	94	63	177
																																ASV	Rep. 1	Rep. 2	Rep. 3	Rep.4			ASV	Rep. 1	Rep. 2	Rep. 3	Rep.4			0.5	29	32	45
																																0	255	167	200				0	100	100	100				1	0	8	2.6
																																1	123	58	4				1	48.2353	34.7305	2				2	0	0	0
																																3	47	25	1				3	18.4314	14.9701	0.5				3	0	0	0
																																																BRCA1-SMASh PARP1Δ siRAD52
																																														ASV	Rep. 1	Rep. 2	Rep. 3
																																														0	311	287	272
																																														0.25	130	84	114
																																														0.5	26	51	48
																																														1	0	17	0
																																														2	0	0	0
																																														3	0	0	0

## Sheet: Fig. 2
			Fig. 2a								Fig. 2c														Fig. 2d									Fig. 2e							Fig. 2f
			% GFP-positive cells																						Induction of Broken DNA signal relative to Untreated siCTRL									% Bridges per anaphase cell							Frequency of micronuclei / %
					U2OS						%GFP-positive cells															Unt.									Unt.							Unt.
				Rep. 1	Rep. 2	Rep. 3						No_T			ISCE1											Rep.1	Rep.2	Rep.3							Rep.1	Rep.2	Rep.3					Rep.1	Rep.2	Rep.3
			No ISCE1	3.59116	4.97238	3.92157						Rep. 1	Rep. 2	Rep. 3	Rep. 1	Rep. 2	Rep. 3								U2OS siCTRL	1	1	1						U2OS siCTRL	9.25926	7	10.8911				U2OS siCTRL	5.50459	7.37463	8.00866
			ISCE1	8.03598	11.4198	7.17601					DMSO	0	0	0	1.76322	1.83486	2.415								U2OS siRAD52	1.31746	1.86922	1.98928						U2OS siRAD52	15.4321	17.8218	14.8515				U2OS siRAD52	13.3333	17.9361	25
											DOPA	0.23511	0.275374	0	1.09948	1.50485	1.2781								PARP1/2Δ siCTRL	2.10016	1.55442	2.69847						PARP1/2Δ siCTRL	20.1835	17.6471	16.8317				PARP1/2Δ siCTRL	24.6808	19.452	30.1492
					PARP1/2Δ						PJ-34	0	0	0	1.381	1.45582	1.175								PARP1/2Δ siRAD52	2.0376	2.1283	2.44317						PARP1/2Δ siRAD52	22.9358	17.0454	20.2247				PARP1/2Δ siRAD52	32.5843	23.5821	28.8043
				Rep. 1	Rep. 2	Rep. 3					PJ-34 + DOPA	0	0.1228	0	1.41804	1.46404	1.237
			No ISCE1	5.1282	5.24862	3.21543																				24h HU (2mM)																24h HU (2mM)
			ISCE1	8.31717	4.94559	3.84066					5uM DOPA															Rep.1	Rep.2	Rep.3														Rep.1	Rep.2	Rep.3
											20uM PJ-34														U2OS siCTRL	3.31613	3.85078	3.97218													U2OS siCTRL	23.2283	30.6338	26.5583
																									U2OS siRAD52	5.61577	5.9155	7.11271													U2OS siRAD52	36.7568	45.2107	37.6997
																									PARP1/2Δ siCTRL	7.70988	13.2126	13.7732													PARP1/2Δ siCTRL	30.8571	37.4517	38.2759
																									PARP1/2Δ siRAD52	9.73567	9.734	12.0115													PARP1/2Δ siRAD52	34.8148	36.0324	34.5638
				Fig. 2b
			%GFP positive cells
				U2OS-BIR.1 NO_Transfection																		Higher exposure
				Rep.1	Rep.2	Rep.3
			DMSO	0.1201	0.5067	0.6626
			PJ34	0.7436	0.0633	0.3149
			Veliparib	0.1698	0.3029	0.7658
				U2OS-BIR.1 +ISCE1
				Rep. 1	Rep. 2	Rep. 3
			DMSO	2.2524	2.8523	2.8121
			PJ34	1.0152	1.7544	1.7265																Lower Exposure
			Veliparib	1.6175	1.1736	1.5551
				U2OS-BIR.2 No Transfection
				Rep. 1	Rep. 2	Rep. 3
			DMSO	0	0	0
			PJ34	0.001227	0	0
			Veliparib	0.323	0	0.029
				U2OS-BIR.2 ISCE1
				Rep. 1	Rep. 2	Rep. 3
			DMSO	2.3631	3.2648	2.9579
			PJ34	1.5027	1.7699	1.785
			Veliparib	1.5604	1.2682	1.9008

## Sheet: Fig. 3
		Fig. 3a										Fig. 3b						Fig. 3c						Fig. 3d						Fig. 3e					Fig. 3f									Fig. 3g					Fig, 3h
																		Induction of PAN-ADPr signal relative to untreated siCTRL						Induction of PAN-ADPr signal relative to untreated siCTRL																				% Cells with >10 RAD52 Foci					% Cells with >10 RAD52 Foci
												Induction of PAN-ADPr signal relative to untreated siCTRL							Unt.						Unt.					% Cells with >10 RAD52 Foci															Unt.
													Unt.						Rep.1	Rep.2	Rep.3				Rep.1	Rep.2	Rep.3				Unt.														Rep.1	Rep.2	Rep.3
													Rep.1	Rep.2	Rep.3			siCTRL	1	1	1			DMSO	1	1	1				Rep.1	Rep.2	Rep.3											siCTRL	9.17874	5.41872	7.42574		DMSO
												U2OS siCTRL	1	1	1			siDNA2	0.474853	0.589554	0.892092			50uM MIRIN	0.94147	0.648795	1.23185			U2OS	3.12498	6.32538	2.549											siMRE11	7.38916	4.9505	4.69484		50uM MIRIN
												U2OS siMUS81	1.52777	0.914999	1.65894			siMRE11	1.02493	1.15652	1.04093									parp1/2Δ	6.03453	1.9663	0											siDNA2	5.06912	6.66667	5.88235
												U2OS siSLX4	2.06758	1.5482	1.27779										24h HU (2mM)
																									Rep.1	Rep.2	Rep.3				6h
													24h HU (2mM)						24h HU (2mM					DMSO	2.74744	2.2643	2.49642				Rep.1	Rep.2	Rep.3												24h HU (2mM				DMSO
													Rep.1	Rep.2	Rep.3				Rep.1	Rep.2	Rep.3			50uM MIRIN	1.03176	1.06531	1.48942			U2OS	0	5.73773	0												Rep.1	Rep.2	Rep.3		50uM MIRIN
												U2OS siCTRL	3.15909	4.03214	3.20718			siCTRL	2.21833	2.16434	2.89471									parp1/2Δ	0	1.9887	1.86165											siCTRL	20.9184	17.5732	21.6749
												U2OS siMUS81	3.04208	3.83355	3.25139			siDNA2	2.10089	1.52465	2.77048																							siMRE11	13.0233	10.5263	10.5991
												U2OS siSLX4	3.88702	3.3031	2.84036			siMRE11	0.889866	1.21492	1.18166										12h													siDNA2	19.2	17.5	18.7793
																															Rep.1	Rep.2	Rep.3
																														U2OS	23.1618	15.7658	12.8049
																														parp1/2Δ	5.46875	3.217	1.795
																															24h
																															Rep.1	Rep.2	Rep.3
																														U2OS	15.3125	19.9664	18.6893
																														parp1/2Δ	3.72348	1.5218	0
[truncated: 28 more columns]

## Sheet: Fig. 4
		Fig. 4b											Fig. 4c									Fig. 4d													Fig. 4e									Fig. 4f
																											Acceptor residue										GO Term enrichement analysis
					ADPr intensity (x10^9)										Number of ADPr sites								C	D	E	H	K	R	S	T	Y				Molecular function / Biological process / Cellular compartment	GO Term name	Number in Homo sapiens reference set	Number in experimental dataset	Fold enrichment	FDR						G0 Term enrichment
						2mM HU / h										2mM HU / h						Fraction of ADPr sites / %	1.50754	0	1.00503	7.53769	0.502513	3.01508	84.4221	1.00503	1.00503				MF	Nucleosome binding	75	11	24.96	1.28e-09							2mM HU
			Unt.	1	4	8	12	16	24				Unt.	1	4	8	12	16	24																MF	Damaged DNA binding	70	11	26.74	7.17e-10					Unt.	1h	4h	8h	12h
		Rep. 1	0.011	0.35	0.73	0.73	0.61	0.82	1			Rep. 1	1	20	32	40	49	51	53																MF	Single-stranded DNA binding	122	14	19.53	3.18e-11				RNA export	24.24	23.17	18.95	15.8
		Rep. 2	0.33	0.44	0.66	0.43	1.2	2	8.2			Rep. 2	35	34	56	48	83	103	170																MF	DNA binding	2498	60	4.09	1.43e-20				Chromatin remodeling	27.36	13.07	13.75	12.73	15.69
		Rep. 3	0.39	0.73	1.4	1.1	1.6	1.8	2.6			Rep. 3	43	52	78	85	92	107	117																MF	RNA binding	1689	53	5.34	1.58e-22				Spliceosomal complex	14.73	14.08	13.44	9.6	9.85
		Rep. 4	0.35	0.1	0.32	0.41	0.28	0.77	1.9			Rep. 4	35	27	45	56	44	77	111																BP	Regulation of gene expression	4784	49	1.74	0.00331				DNA repair	10.04	11.51	15.7	12.43	14.39
																																			BP	DNA duplex unwinding	88	7	13.54	0.000223				DNA replication	20.04	21.28	24.38	23.22	21.71
																																			BP	DNA synthesis in DNA repair	38	5	22.39	0.000682				Replication fork		30.5	37.43	31.2	32.03
																																			BP	DSB repair via NHEJ	42	8	32.41	1.42e-07				DSB repair (NHEJ)			44.56	29.71	39.22
																																			BP	DSB repair via HR	103	12	19.82	1.26e-09				DSB repair (HR)			25.44	18.17	18.66
																																			BP	Base-excision repair	42	9	36.46	5.06e-09				DSB repair		14.22	23.28	16.16	18.49
																																			BP	Cell cycle	1208	32	4.51	2.08e-10
																																			BP	Telomere maintenance	78	12	26.18	7.17e-11
																																			BP	DNA recombination	228	19	14.18	2.09e-13
																																			BP	Chromatin remodeling	245	21	14.58	3.67e-15
																																			BP	Double-strand break repair	193	21	18.51	5.28e-17
																																			BP	DNA replication	215	26	20.58	1.37e-22
																																			BP	DNA repair	477	37	13.2	5.7e-27
																																			CC	Replisome	15	4	45.38	0.000203
																																			CC	Spliceosomal complex	195	11	9.6	2.18e-06
																																			CC	Chromosome, telomeric region	153	13	14.46	1.27e-09
																																			CC	Replication fork	60	12	34.03	1.11e-12
																																			CC	Nucleus	7635	111	2.47	1.04e-33
[truncated: 2 more columns]

## Sheet: Fig. 5
	Fig. 5a									Fig. 5b											Fig. 5c									Fig. 5d											Fig. 5e
																																								Quantification
																																									Fold enrichment to chromatin relaitve to POLD3-WT Untreated
																																										Unt.
																																										Rep. 1	Rep. 2	Rep. 3
																																									POLD3-WT	1	1	1
																																									POLD3-S422A	0.734617	0.515395	1.8777
																																												HU.
																																										Rep. 3	Rep. 2	Rep. 1
																																									POLD3-WT	1.93537	1.6429	1.8
																																									POLD3-S422A	1.1382	1.4	1.17

## Sheet: Fig. 6
	Fig. 6a								Fig. 6b										Fig. 6c										Fig. 6d										Fig. 6e
											%GFP-positive cells											%Restarted Forks								Raw counts				Normalised									Micronuclei / %
	Rep.1		siCON ISCE1-	siHPF1 ISCE1-	siCON ISCE1+	siHPF1 ISCE1+					siCTRL				siPOLD3-UTR					siCTRL				siPOLD3-UTR						Empty vector siCTRL					Empty vector siCTRL						siCTRL				siPOLD3-UTR
		TOTAL +	8	4	108	29					Rep.1	Rep.2	Rep.3		Rep.1	Rep.2	Rep.3			Rep.1	Rep.2	Rep.3		Rep.1	Rep.2	Rep.3			HU / mM	Rep. 1	Rep. 2	Rep. 3		HU / mM	Rep. 1	Rep. 2	Rep. 3				Rep.1	Rep.2	Rep.3		Rep.1	Rep.2	Rep.3
		Total counted	2283	3021	3322	3533				Empty vector	1.76471	1.71173	1.74881		2.44007	1.66302	1.61237		Empty vector	61.8799	67.2414	66.1585		51.0386	27.518	46.7085			0	290	131	151		0	100	100	100		Untreated	Empty vector	6.25	6.36042	6.37363		10.3774	10.8696	10.2128
		percentage	0.350416	0.132406	3.25105	0.820832			No_Transfection	POLD3-WT	2.17502	1.90365	1.68808		2.0976	2.07392	1.7437		POLD3-WT	63.4304	59.5041	64.4105		59.8997	64.8889	71.4286			0.25	240	117	128		0.25	82.7586	89.313	84.7682			POLD3-WT	8.5	5.54272	8.95833		4.82955	7.04545	9.72887
	Rep.2									POLD3-Ser422Ala	1.6	1.72075	1.34889		1.70906	1.39236	1.67094		POLD3-Ser422Ala	38.1148	38.9892	49.6094		38.8889	46.3203	36.2184			0.5	213	82	130		0.5	73.4483	62.5954	86.0927			POLD3-Ser422Ala	6.38298	8.15451	9.15493		9.5122	8.53081	8.93246
		TOTAL +	0	0	74	51				Empty vector	3.7185	2.79245	2.99018		1.93779	1.34721	1.50356												1	132	76	97		1	45.5172	58.0153	64.2384			Empty vector	20.4706	16.895	15.608		26.4631	24.7086	24.915
		Total counted	3980	4396	2168	3262			+ ISCE1	POLD3-WT	3.0291	3.1919	2.75276		2.82921	3.19101	3.50421												2	110	49	34		2	37.931	37.4046	22.5166		24h HU (2mM)	POLD3-WT	16.1863	16.3121	16.4659		16.5049	16.7059	21.2617
		percentage	0	0	3.41328	1.56346				POLD3-Ser422Ala	1.225	1.33586	1.2274		1.41546	1.21251	1.8801												4	61	29	14		4	21.0345	22.1374	9.27152			POLD3-Ser422Ala	26.714	26.555	19.9095		27.0784	25.969	28.18
	Rep.3
		TOTAL +	4	0	139	60
		Total counted	4199	3356	2599	2739																								Empty vector siPOLD3-UTR					Empty vector siPOLD3-UTR
		percentage	0.0952608	0	5.34821	2.19058																							HU / mM	Rep. 1	Rep. 2	Rep. 3		HU / mM	Rep. 1	Rep. 2	Rep. 3
																													0	230	142	165		0	100	100	100
																													0.25	130	94	107		0.25	56.5217	66.1972	64.8485
																													0.5	115	61	92		0.5	50	42.9577	55.7576
																													1	67	38	38		1	29.1304	26.7606	23.0303
																													2	39	23	23		2	16.9565	16.1972	13.9394
																													4	14	14	9		4	6.08696	9.85915	5.45455
																														POLD3-WT siPOLD3-UTR					POLD3-WT siPOLD3-UTR
																													HU / mM	Rep. 1	Rep. 2	Rep. 3		HU / mM	Rep. 1	Rep. 2	Rep. 3
																													0	250	195	190		0	100	100	100
																													0.25	182	124	178		0.25	72.8	63.5897	93.6842
																													0.5	148	104	133		0.5	59.2	53.3333	70
																													1	112	80	65		1	44.8	41.0256	34.2105
																													2	80	40	56		2	32	20.5128	29.4737
																													4	36	34	22		4	14.4	17.4359	11.5789
																														POLD3-Ser422Ala siPOLD3-UTR					POLD3-Ser422Ala siPOLD3-UTR
																													HU / mM	Rep. 1	Rep. 2	Rep. 3		HU / mM	Rep. 1	Rep. 2	Rep. 3
																													0	218	208	175		0	100	100	100
																													0.25	142	118	105		0.25	65.1376	56.7308	60
																													0.5	89	92	63		0.5	40.8257	44.2308	36
																													1	81	48	33		1	37.156	23.0769	18.8571
																													2	23	30	17		2	10.5505	14.4231	9.71429
																													4	14	20	11		4	6.42202	9.61538	6.28571

## Sheet: Supplementary Figs
	Supplementary Fig. 1b													Supplementary Fig. 1c						Supplementary Fig. 2																			Supplementary Fig. 4						Supplementary Fig. 7b				Supplementary Fig. 8a
																				RAW COUNTS										NORMALISED									Relative GFP induction
																																									U2OS				Normalised average ADPr Intensity per nucleus (a.u)				>20 RAD52 Foci %
																				Rep. 1																				Rep.1	Rep.2	Rep.3			Rep.1	Rep.2	Rep3
																							PARPi										PARPi						No ISCE1	1	1	1			U siCON DMSO
														% BRCA1-SMASh cells with >10 RAD51 Foci							0	1	5	10	100	1000					0	1	5	10	100	1000			ISCE1	2.23771	2.29665	1.82988			1	1	1		Rep. 1
														Rep. 1	Rep. 2					WTOla	63	54	52	47	34	28				WTOla	100	85.7143	82.5397	74.6032	53.9683	44.4444									HU siCON DMSO				Rep. 2
													DMSO	5	3					WTOlaASV	67	53	49	42	41	36				WTOlaASV	100	79.1045	73.1343	62.6866	61.194	53.7313					PARP1/2Δ				1.35688	1.33643	1.28126		Rep. 3
													ASV	2	1					BsmashOla	47	30	28	21	15	15				BsmashOla	100	63.8298	59.5745	44.6809	31.9149	31.9149				Rep. 1	Rep. 2	Rep. 3			U siCON ATMi
													Phelomycin	82	54					BsmashOlaASV	60	42	17	7	3	1				BsmashOlaASV	100	70	28.3333	11.6667	5	1.66667			No ISCE1	1	1	1			1.00378	0.608629	0.89363
													ASV+Phleomycin	12	9					WTVel	53	52	53	30	24	22				WTVel	100	98.1132	100	56.6038	45.283	41.5094			ISCE1	1.62185	0.942265	1.19444			HU siCON ATMi
																				WTVelASV	56	48	46	31	28	26				WTVelASV	100	85.7143	82.1429	55.3571	50	46.4286									1.08522	1.15512	1.07574
																				BsmashVel	24	21	20	20	13	6				BsmashVel	100	87.5	83.3333	83.3333	54.1667	25									U siMRE11 DMSO
																				BsmashVelASV	73	48	27	19	8	1				BsmashVelASV	100	65.7534	36.9863	26.0274	10.9589	1.36986									1.00143	0.804966	0.771577
																				WTPJ	50	45	24	24	24	10				WTPJ	100	90	48	48	48	20									HU siMRE11 DMSO
																				WTPJASV	51	49	32	26	15	9				WTPJASV	100	96.0784	62.7451	50.9804	29.4118	17.6471									0.931162	0.919806	1.01844
																				BsmashPJ	26	25	25	22	16	12				BsmashPJ	100	96.1538	96.1538	84.6154	61.5385	46.1538									U siMRE11 ATMi
																				BamshPJASV	58	52	44	32	12	5				BamshPJASV	100	89.6552	75.8621	55.1724	20.6897	8.62069									0.972453	0.72112	0.769704
																																													HU siMRE11 ATMi
																																							Supplementary Fig. 5c						1.05087	0.796934	1.00389
																				Rep. 2																					% Cell > 5 EdU Foci				H2O2
																							PARPi										PARPi							Unt.		APH			2.68031	1.5305	1.65656
																					0	1	5	10	100	1000					0	1	5	10	100	1000				U2OS	PARP1/2Δ	U2OS	PARP1/2Δ
																				WTOla	83	74	72	32	27	18				WTOla	100	89.1566	86.747	38.5542	32.5301	21.6867			Rep. 1	2.5	5.17241	13.5922	7.29167
																				WTOlaASV	60	46	46	44	33	13				WTOlaASV	100	76.6667	76.6667	73.3333	55	21.6667			Rep. 2	0.970874	0.980392	15.5738	12.605
																				BsmashOla	98	79	64	35	27	23				BsmashOla	100	80.6122	65.3061	35.7143	27.551	23.4694			Rep. 3	0.704225	3.90625	11.1801	13.986
																				BsmashOlaASV	25	18	15	4	1	0				BsmashOlaASV	100	72	60	16	4	0
																				WTVel	38	35	33	9	8	7				WTVel	100	92.1053	86.8421	23.6842	21.0526	18.4211
																				WTVelASV	49	46	41	25	17	12				WTVelASV	100	93.8776	83.6735	51.0204	34.6939	24.4898
																				BsmashVel	28	15	9	8	7	5				BsmashVel	100	53.5714	32.1429	28.5714	25	17.8571
																				BsmashVelASV	105	85	52	25	11	1				BsmashVelASV	100	80.9524	49.5238	23.8095	10.4762	0.952381
																				WTPJ	82	77	40	30	27	15				WTPJ	100	93.9024	48.7805	36.5854	32.9268	18.2927
																				WTPJASV	62	62	62	45	34	26				WTPJASV	100	100	100	72.5806	54.8387	41.9355
																				BsmashPJ	22	18	14	19	10	9				BsmashPJ	100	81.8182	63.6364	86.3636	45.4545	40.9091
																				BamshPJASV	18	15	14	7	5	0				BamshPJASV	100	83.3333	77.7778	38.8889	27.7778	0
																				Rep. 3
																							PARPi										PARPi
																					0	1	5	10	100	1000					0	1	5	10	100	1000
																				WTOla	233	204	196	132	101	77				WTOla	100	87.5536	84.1202	56.6524	43.3476	33.0472
																				WTOlaASV	174	168	90	34	32	28				WTOlaASV	100	96.5517	51.7241	19.5402	18.3908	16.092
																				BsmashOla	154	151	110	41	35	24				BsmashOla	100	98.0519	71.4286	26.6234	22.7273	15.5844
																				BsmashOlaASV	325	234	122	59	29	0				BsmashOlaASV	100	72	37.5385	18.1538	8.92308	0
																				WTVel	160	152	150	64	53	48				WTVel	100	95	93.75	40	33.125	30
																				WTVelASV	206	185	171	110	87	52				WTVelASV	100	89.8058	83.0097	53.3981	42.233	25.2427
																				BsmashVel	119	84	69	66	47	25				BsmashVel	100	70.5882	57.9832	55.4622	39.4958	21.0084
																				BsmashVelASV	226	216	142	47	22	2				BsmashVelASV	100	95.5752	62.8319	20.7965	9.73451	0.884956
																				WTPJ	195	191	98	50	35	32				WTPJ	100	97.9487	50.2564	25.641	17.9487	16.4103
																				WTPJASV	178	175	145	110	75	53				WTPJASV	100	98.3146	81.4607	61.7978	42.1348	29.7753
																				BsmashPJ	125	111	100	107	67	54				BsmashPJ	100	88.8	80	85.6	53.6	43.2
																				BamshPJASV	161	139	124	76	39	7				BamshPJASV	100	86.3354	77.0186	47.205	24.2236	4.34783
													Supplementary Figure 3				b
																									c							d										e					f
												a
																																			h										i
																																			h
																g
[truncated: 56 more columns]

## Sheet: p-values for all figure and sup
Figure 1b
U2OS (- ASV) vs BRCA1SMASh (+ ASV); p= <0.0001
BRCA1SMASh (- ASV) vs BRCA1SMASh (+ ASV); p = <0.0001
Figure 2a
U2OS (- I-Sce1) vs U2OS (+ I-Sce1); p= 0.0439
parp1/2Δ (- I-Sce1) vs parp1/2Δ (+I-Sce1); p= 0.8447
Figure 2b
U2OS-BIR1 (- I-Sce1, DMSO) vs U2OS-BIR1 (+ I-Sce1, DMSO); p = <0.0001
U2OS-BIR1 (+ I-Sce1, DMSO) vs U2OS-BIR1 (+ I-Sce1, Veliparib); p = 0.0078
U2OS-BIR1 (+ I-Sce1, DMSO) vs U2OS-BIR1 (+ I-Sce1, PJ-34); p = 0.0107
U2OS-BIR2 (- I-Sce1, DMSO) vs U2OS-BIR2 (+ I-Sce1, DMSO); p = <0.0001
U2OS-BIR2 (+ I-Sce1, DMSO) vs U2OS-BIR2 (+ I-Sce1, Veliparib); p = 0.0009
U2OS-BIR2 (+ I-Sce1, DMSO) vs U2OS-BIR2 (+ I-Sce1, PJ-34); p = 0.0004
Figure 2c
+ I-Sce1, - RAD52i, - PARPi vs + I-Sce1, + RAD52i, - PARPi; p = 0.0205
+ I-Sce1, - RAD52i, - PARPi vs + I-Sce1, - RAD52i, + PARPi; p = 0.0282
+ I-Sce1, - RAD52i, - PARPi vs + I-Sce1, + RAD52i, + PARPi; p = 0.0369
Figure 2d
U2OS siCTRL + HU vs U2OS siRAD52 + HU; p = 0.0412
U2OS siCTRL + HU vs parp1/2Δ siCTRL + HU; p = 0.0487
U2OS siCTRL + HU vs parp1/2Δ siRAD52 + HU; p = 0.0225
parp1/2Δ siCTRL + HU vs parp1/2Δ siRAD52 + HU; p = 0.9045
Figure 2e
U2OS siCTRL vs U2OS siRAD52; p = 0.0033
U2OS siCTRL vs parp1/2Δ siCTRL; p = 0.0160
U2OS siCTRL vs parp1/2Δ siRAD52; p = 0.0010
parp1/2Δ siCTRL vs parp1/2Δ siRAD52; p = 0.1709
Figure 2f
U2OS siCTRL Untreated vs U2OS siRAD52 Untreated; p = 0.0481
U2OS siRAD52 Untreated vs parp1/2Δ siCTRL Untreated; p = 0.6448
U2OS siRAD52 Untreated vs parp1/2Δ siRAD52 Untreated; p = 0.1562
parp1/2Δ siCTRL Untreated vs parp1/2Δ siRAD52 Untreated; p = 0.9582
U2OS siCTRL HU vs U2OS siRAD52 HU; p = 0.0233
U2OS siRAD52 HU vs parp1/2Δ siCTRL HU; p = 0.8908
U2OS siRAD52 HU vs parp1/2Δ siRAD52 HU; p = 0.8433
parp1/2Δ siCTRL HU vs parp1/2Δ siRAD52 HU; p = >0.9999
Figure 3c
U2OS siCTRL + HU vs U2OS siDNA2 + HU; p = 0.7089
U2OS siCTRL + HU vs U2OS siMRE11 + HU; p = 0.0239
Figure 3d
U2OS (- Mirin, + HU) vs U2OS (+ Mirin, + HU); p = 0.0005
Figure 3e
U2OS Untreated vs U2OS 12h HU; p = 0.0008
U2OS Untreated vs U2OS 24h HU; p = 0.0004
U2OS 12h HU vs parp1/2Δ 12h HU; p = 0.005
U2OS 24h HU vs parp1/2Δ 24h HU; p = <0.0001
Figure 3g
U2OS siCTRL + HU vs U2OS siDNA2 + HU; p = 0.8027
U2OS siCTRL + HU vs U2OS siMRE11 + HU; p = 0.0002
Figure 3h
U2OS (- Mirin, - HU) vs U2OS (- Mirin, + HU); p = 0.0002
U2OS (- Mirin, + HU) vs U2OS (+ Mirin, + HU); p = 0.0008
Figure 3i
U2OS siCTRL vs U2OS siMRE11; p = 0.0703
U2OS siCTRL vs U2OS-BRCA1SMASh siCTRL; p = <0.0001
U2OS siCTRL vs U2OS-BRCA1SMASh siMRE11; p = <0.0001
U2OS-BRCA1SMASh siCTRL vs U2OS-BRCA1SMASh siMRE11; p = 0.00925
Figure 3j
U2OS siCTRL (+ I-Sce1, - PARPi) vs U2OS siMRE11 (+ I-Sce1,- PARPi); p = 0.0031
U2OS siCTRL (+ I-Sce1, - PARPi) vs U2OS siCTRL (+ I-Sce1, + PARPi); p = 0.0009
U2OS siCTRL (+ I-Sce1, - PARPi) vs U2OS siMRE11 (+ I-Sce1,+ PARPi); p =0.0008
U2OS siMRE11 (+ I-Sce1,- PARPi) vs U2OS siCTRL (+ I-Sce1, + PARPi); p = 0.688
U2OS siMRE11 (+ I-Sce1,- PARPi) vs U2OS siMRE11 (+ I-Sce1,+PARPi); p = 0.652
U2OS siMRE11 (+ I-Sce1,+ PARPi) vs U2OS siCTRL (+ I-Sce1,-PARPi); p = 0.999
Figure 5e
U2OS POLD3-WT +HU vs U2OS-POLD3-S422A + HU; p = 0.0086
Supplementary Figure 2
Olap BRCA1SMASh + DMSO vs Olap BRCA1SMASh + ASV; p = 0.0081
Velip BRCA1SMASh + DMSO vs Velip BRCA1SMASh + ASV; p = 0.0006
PJ-34 BRCA1SMASh + DMSO vs PJ-34 BRCA1SMASh + ASV; p = 0.0002
Supplementary Figure 4
U2OS (- I-Sce1) vs U2OS (+ I-Sce1); p= 0.0047
parp1/2Δ (- I-Sce1) vs parp1/2Δ (+I-Sce1); p= 0.5065
Supplementary Figure 7b
ATM-/HU/siCON- vs ATM-/HU/siCON +, p<0.0001
ATM-/HU/siCON + vsATM+/HU+/siCON, p<0.0029
ATM-/HU+/siCON vs ATM-/HU+/siMre11, p<0.0007
Supplementary Figure 8a
RPE1 siCTRL +HU vs parp1Δ siPARP2 + HU; p = 0.0478
Supplementary Figure 8b
RPE1 siCTRL + HU vs RPE1 siPARP2 + HU; p = <0.0001
RPE1 siCTRL + HU vs parp1Δ siCTRL + HU; p = <0.0001
RPE1 siCTRL + HU vs parp1Δ siPARP2 + HU; p = <0.0001
Supplementary Figure 9a
U2OS siCTRL Untreated vs U2OS siCTRL + HU; p = 0.0445
U2OS siCTRL + HU vs U2OS siDNA2 + HU; p = 0.6260
U2OS siCTRL + HU vs U2OS siMRE11 + HU; p = <0.0001
Supplementary Figure 9b
U2OS Untreated - Mirin vs U2OS Untreated + Mirin; p = 0.5609
U2OS Untreated - Mirin vs U2OS HU - Mirin; p = 0.0002
U2OS HU - Mirin vs U2OS HU + Mirin; p = <0.0001
Supplementary Figure 14c
PolD3-WT siCTRL vs PolD3-S422A siPOLD3-UTR; p = 0.0289
Supplementary Figure 14d
PolD3-WT siPOLD3-UTR vs PolD3-S422A siCTRL; p = 0.0030
PolD3-WT siPOLD3-UTR vs PolD3-S422A siPOLD3-UTR; p = 0.0140
